# Supplementary material for: Functional genomics elucidates regulatory mechanisms of Parkinson’s disease-associated variants
Source: BMC Med. 2022 Feb 16;20:68. doi: 10.1186/s12916-022-02264-w (PMC8848643; doi:10.1186/s12916-022-02264-w)
Supplement: Supplementary file 2 — Additional file 2: Table S5. PD index SNPs and SNPs that were in linkage disequilibrium with the index SNPs (r2 > 0.6). Table S9. Summary of ASE analysis. Table S10. PD ASE SNPs were in linkage disequilibrium with coding SNPs. Table S11. Association significance between the TF binding-disrupting SNPs and gene expression in the human brain tissues. Table S12. Association significance between the TF binding-disrupting SNPs and gene expression in the human brain tissues (at least two brain eQTL datasets). Table S13. Association significance between the TF binding-disrupting SNPs and gene expression in the human brain tissues (at least three brain eQTL datasets). [file 12916_2022_2264_MOESM2_ESM.xlsx]

## Sheet: S5
Table S5. PD index SNPs and SNPs that were in linkage disequilibrium with the index SNPs (r2>0.6)
Index SNPsa	Chrb	BP-index SNPsc	SNP in LD with index SNPs	BP-SNP in LD with index SNPs	r2
rs35749011	1	155135036	rs12726330	155108167	1
rs35749011	1	155135036	rs12742181	155116151	1
rs35749011	1	155135036	rs35682329	155121143	1
rs35749011	1	155135036	rs35749011	155135036	1
rs823118	1	205723572	rs823116	205720483	1
rs823118	1	205723572	rs823118	205723572	1
rs4653767	1	226916078	rs4653767	226916078	1
rs4653767	1	226916078	rs10495249	226919119	1
rs10797576	1	232664611	rs10797576	232664611	1
rs34043159	2	102413116	rs71415327	102377069	1
rs34043159	2	102413116	rs12476714	102378374	1
rs34043159	2	102413116	rs13019379	102378535	1
rs34043159	2	102413116	rs4595997	102382499	1
rs34043159	2	102413116	rs7569169	102389681	1
rs34043159	2	102413116	rs34043159	102413116	1
rs34043159	2	102413116	rs35523846	102420948	1
rs34043159	2	102413116	rs6543097	102421721	1
rs34043159	2	102413116	rs6732726	102421978	1
rs6430538	2	135539967	rs6741007	135537119	1
rs6430538	2	135539967	rs6430538	135539967	1
rs6430538	2	135539967	rs7599054	135540546	1
rs6430538	2	135539967	rs146112546	135548521	1
rs353116	2	166133632	rs353116	166133632	1
rs1474055	2	169110394	rs1474055	169110394	1
rs4073221	3	18277488	rs4073221	18277488	1
rs4073221	3	18277488	rs4074941	18277909	1
rs12497850	3	48748989	rs4858799	48728204	1
rs12497850	3	48748989	rs12497850	48748989	1
rs12497850	3	48748989	rs6788650	48749543	1
rs12497850	3	48748989	rs1352420	48757291	1
rs143918452	3	52816840	rs142447018	52214839	1
rs143918452	3	52816840	rs142457873	52215937	1
rs143918452	3	52816840	rs182873580	52218386	1
rs143918452	3	52816840	rs149848611	52221914	1
rs143918452	3	52816840	rs147547669	52222440	1
rs143918452	3	52816840	rs139858878	52222729	1
rs143918452	3	52816840	rs181190702	52224589	1
rs143918452	3	52816840	rs144584846	52225766	1
rs143918452	3	52816840	rs141535281	52227274	1
rs143918452	3	52816840	rs140163861	52227289	1
rs143918452	3	52816840	rs144891078	52228605	1
rs143918452	3	52816840	rs35338461	52233295	1
rs143918452	3	52816840	rs149960347	52236800	1
rs143918452	3	52816840	rs141245704	52238356	1
rs143918452	3	52816840	rs144527701	52241714	1
rs143918452	3	52816840	rs142690702	52241801	1
rs143918452	3	52816840	rs144166227	52242103	1
rs143918452	3	52816840	rs141182569	52242651	1
rs143918452	3	52816840	rs185860301	52243246	1
rs143918452	3	52816840	rs143805645	52243406	1
rs143918452	3	52816840	rs138494682	52243445	1
rs143918452	3	52816840	rs181235825	52244085	1
rs143918452	3	52816840	rs76005311	52248448	1
rs143918452	3	52816840	rs150026133	52249068	1
rs143918452	3	52816840	rs143879204	52251632	1
rs143918452	3	52816840	rs143880948	52252188	1
rs143918452	3	52816840	rs74735459	52252996	1
rs143918452	3	52816840	rs112906996	52254202	1
rs143918452	3	52816840	rs5743845	52255744	1
rs143918452	3	52816840	rs35342983	52256805	1
rs143918452	3	52816840	rs35654187	52257183	1
rs143918452	3	52816840	rs55921270	52258770	1
rs143918452	3	52816840	rs147881772	52263622	1
rs143918452	3	52816840	rs140991232	52266806	1
rs143918452	3	52816840	rs142152005	52268743	1
rs143918452	3	52816840	rs141823729	52269958	1
rs143918452	3	52816840	rs139728815	52270178	1
rs143918452	3	52816840	rs139354186	52271164	1
rs143918452	3	52816840	rs146527642	52271779	1
rs143918452	3	52816840	rs142044912	52272197	1
rs143918452	3	52816840	rs139222299	52274129	1
rs143918452	3	52816840	rs182341897	52276747	1
rs143918452	3	52816840	rs141985846	52281969	1
rs143918452	3	52816840	rs144348695	52285685	1
rs143918452	3	52816840	rs149199479	52286042	1
rs143918452	3	52816840	rs181527262	52286657	1
rs143918452	3	52816840	rs150874620	52294746	1
rs143918452	3	52816840	rs143735368	52295868	1
rs143918452	3	52816840	rs199669347	52298815	1
rs143918452	3	52816840	rs111908555	52299736	1
rs143918452	3	52816840	rs147684866	52301334	1
rs143918452	3	52816840	rs146121231	52304427	1
rs143918452	3	52816840	rs150830210	52315833	1
rs143918452	3	52816840	rs568178585	52316196	1
rs143918452	3	52816840	rs150020596	52316247	1
rs143918452	3	52816840	rs143470083	52317275	1
rs143918452	3	52816840	rs138457196	52318209	1
rs143918452	3	52816840	rs146796946	52319000	1
rs143918452	3	52816840	rs144674787	52319541	1
rs143918452	3	52816840	rs144890460	52321202	1
rs143918452	3	52816840	rs146664705	52322210	1
rs143918452	3	52816840	rs146239975	52324258	1
rs143918452	3	52816840	rs149216490	52330883	1
rs143918452	3	52816840	rs145187099	52331063	1
rs143918452	3	52816840	rs148628068	52334222	1
rs143918452	3	52816840	rs142135910	52334376	1
rs143918452	3	52816840	rs144177547	52336276	1
rs143918452	3	52816840	rs151035396	52341182	1
rs143918452	3	52816840	rs558249645	52341537	1
rs143918452	3	52816840	rs149776414	52341798	1
rs143918452	3	52816840	rs145746673	52342094	1
rs143918452	3	52816840	rs374616568	52344502	1
rs143918452	3	52816840	rs141931558	52348297	1
rs143918452	3	52816840	rs148363457	52353903	1
rs143918452	3	52816840	rs138551801	52354044	1
rs143918452	3	52816840	rs147245874	52354280	1
rs143918452	3	52816840	rs139731287	52354402	1
rs143918452	3	52816840	rs140195248	52355749	1
rs143918452	3	52816840	rs201593776	52358163	1
rs143918452	3	52816840	rs141455921	52358995	1
rs143918452	3	52816840	rs61729450	52360318	1
rs143918452	3	52816840	rs143657729	52365149	1
rs143918452	3	52816840	rs61729402	52366368	1
rs143918452	3	52816840	rs190176840	52366426	1
rs143918452	3	52816840	rs200120307	52367161	1
rs143918452	3	52816840	rs192624843	52369956	1
rs143918452	3	52816840	rs151318700	52370111	1
rs143918452	3	52816840	rs138266884	52370784	1
rs143918452	3	52816840	rs145074107	52371158	1
rs143918452	3	52816840	rs186007490	52373820	1
rs143918452	3	52816840	rs149814394	52373949	1
rs143918452	3	52816840	rs147353071	52376444	1
rs143918452	3	52816840	rs142588556	52376809	1
rs143918452	3	52816840	rs143542420	52378133	1
rs143918452	3	52816840	rs146798567	52378145	1
rs143918452	3	52816840	rs61734653	52381865	1
rs143918452	3	52816840	rs140143314	52384455	1
rs143918452	3	52816840	rs142747240	52385010	1
rs143918452	3	52816840	rs61734643	52385992	1
rs143918452	3	52816840	rs140275399	52387181	1
rs143918452	3	52816840	rs137943611	52388289	1
rs143918452	3	52816840	rs149651034	52389366	1
rs143918452	3	52816840	rs369054867	52391051	1
rs143918452	3	52816840	rs61739897	52392750	1
rs143918452	3	52816840	rs144018086	52394915	1
rs143918452	3	52816840	rs143342635	52396577	1
rs143918452	3	52816840	rs371499650	52396872	1
rs143918452	3	52816840	rs150632783	52397552	1
rs143918452	3	52816840	rs145480601	52402676	1
rs143918452	3	52816840	rs140481308	52407668	1
rs143918452	3	52816840	rs148066970	52409783	1
rs143918452	3	52816840	rs144478045	52416973	1
rs143918452	3	52816840	rs150888531	52417353	1
rs143918452	3	52816840	rs61749019	52417991	1
rs143918452	3	52816840	rs138945795	52422060	1
rs143918452	3	52816840	rs148913561	52426989	1
rs143918452	3	52816840	rs140768185	52428128	1
rs143918452	3	52816840	rs186185022	52429539	1
rs143918452	3	52816840	rs147835968	52429996	1
rs143918452	3	52816840	rs141567808	52431709	1
rs143918452	3	52816840	rs147256170	52432385	1
rs143918452	3	52816840	rs61734637	52433151	1
rs143918452	3	52816840	rs150996974	52433413	1
rs143918452	3	52816840	rs146661777	52436917	1
rs143918452	3	52816840	rs28997577	52439240	1
rs143918452	3	52816840	rs372474338	52439662	1
rs143918452	3	52816840	rs141917607	52439711	1
rs143918452	3	52816840	rs139414598	52440418	1
rs143918452	3	52816840	rs149672214	52445113	1
rs143918452	3	52816840	rs140633426	52447680	1
rs143918452	3	52816840	rs145451027	52448085	1
rs143918452	3	52816840	rs138052405	52448090	1
rs143918452	3	52816840	rs139553235	52450401	1
rs143918452	3	52816840	rs182052065	52450460	1
rs143918452	3	52816840	rs185298739	52450616	1
rs143918452	3	52816840	rs143555957	52451090	1
rs143918452	3	52816840	rs143578763	52452797	1
rs143918452	3	52816840	rs145672718	52454214	1
rs143918452	3	52816840	rs151068971	52454268	1
rs143918452	3	52816840	rs199858762	52454746	1
rs143918452	3	52816840	rs147159843	52456158	1
rs143918452	3	52816840	rs150677646	52456471	1
rs143918452	3	52816840	rs143930518	52456652	1
rs143918452	3	52816840	rs146882589	52456758	1
rs143918452	3	52816840	rs35491443	52456833	1
rs143918452	3	52816840	rs201539522	52457103	1
rs143918452	3	52816840	rs145224435	52457282	1
rs143918452	3	52816840	rs144327362	52459441	1
rs143918452	3	52816840	rs577320948	52460156	1
rs143918452	3	52816840	rs546375214	52460158	1
rs143918452	3	52816840	rs137937461	52464550	1
rs143918452	3	52816840	rs142285449	52465130	1
rs143918452	3	52816840	rs140949459	52471930	1
rs143918452	3	52816840	rs141952351	52472611	1
rs143918452	3	52816840	rs138947564	52472852	1
rs143918452	3	52816840	rs111301698	52474480	1
rs143918452	3	52816840	rs149877430	52475117	1
rs143918452	3	52816840	rs113068808	52477705	1
rs143918452	3	52816840	rs147030666	52477993	1
rs143918452	3	52816840	rs147259194	52478251	1
rs143918452	3	52816840	rs138757305	52486376	1
rs143918452	3	52816840	rs141880897	52486681	1
rs143918452	3	52816840	rs139003751	52487015	1
rs143918452	3	52816840	rs41292362	52487265	1
rs143918452	3	52816840	rs532416341	52489557	1
rs143918452	3	52816840	rs372677016	52490528	1
rs143918452	3	52816840	rs145038162	52496014	1
rs143918452	3	52816840	rs145749010	52496802	1
rs143918452	3	52816840	rs147366130	52497619	1
rs143918452	3	52816840	rs144778110	52502284	1
rs143918452	3	52816840	rs146139662	52502963	1
rs143918452	3	52816840	rs145259574	52504508	1
rs143918452	3	52816840	rs183768590	52509634	1
rs143918452	3	52816840	rs56326215	52510821	1
rs143918452	3	52816840	rs139635534	52514844	1
rs143918452	3	52816840	rs145477312	52515804	1
rs143918452	3	52816840	rs140642470	52516460	1
rs143918452	3	52816840	rs150189282	52517107	1
rs143918452	3	52816840	rs139000651	52517200	1
rs143918452	3	52816840	rs374715342	52517420	1
rs143918452	3	52816840	rs541141542	52518268	1
rs143918452	3	52816840	rs61736838	52522591	1
rs143918452	3	52816840	rs41292366	52524827	1
rs143918452	3	52816840	rs188319151	52527538	1
rs143918452	3	52816840	rs149143515	52527633	1
rs143918452	3	52816840	rs559369790	52531023	1
rs143918452	3	52816840	rs181391313	52532450	1
rs143918452	3	52816840	rs564473813	52533629	1
rs143918452	3	52816840	rs532239283	52533638	1
rs143918452	3	52816840	rs182168124	52534785	1
rs143918452	3	52816840	rs138055453	52535766	1
rs143918452	3	52816840	rs140965743	52536664	1
rs143918452	3	52816840	rs148910759	52537170	1
rs143918452	3	52816840	rs143438936	52537249	1
rs143918452	3	52816840	rs370201612	52537686	1
rs143918452	3	52816840	rs530150917	52537995	1
rs143918452	3	52816840	rs192695654	52538331	1
rs143918452	3	52816840	rs183616935	52538367	1
rs143918452	3	52816840	rs143987325	52538432	1
rs143918452	3	52816840	rs111466273	52539677	1
rs143918452	3	52816840	rs112434533	52539880	1
rs143918452	3	52816840	rs141322414	52540809	1
rs143918452	3	52816840	rs41292370	52541424	1
rs143918452	3	52816840	rs150311081	52546872	1
rs143918452	3	52816840	rs149401529	52547411	1
rs143918452	3	52816840	rs148370390	52557174	1
rs143918452	3	52816840	rs181171122	52558480	1
rs143918452	3	52816840	rs143799471	52559042	1
rs143918452	3	52816840	rs142656700	52560440	1
rs143918452	3	52816840	rs150433728	52563585	1
rs143918452	3	52816840	rs181677350	52569494	1
rs143918452	3	52816840	rs545148240	52569857	1
rs143918452	3	52816840	rs183037862	52572713	1
rs143918452	3	52816840	rs144877720	52573932	1
rs143918452	3	52816840	rs138444441	52577043	1
rs143918452	3	52816840	rs75386783	52580652	1
rs143918452	3	52816840	rs143185796	52583643	1
rs143918452	3	52816840	rs191039949	52590175	1
rs143918452	3	52816840	rs151215721	52591264	1
rs143918452	3	52816840	rs141985360	52592101	1
rs143918452	3	52816840	rs561733242	52592908	1
rs143918452	3	52816840	rs189133265	52596064	1
rs143918452	3	52816840	rs566123391	52597062	1
rs143918452	3	52816840	rs145283174	52597757	1
rs143918452	3	52816840	rs140655062	52603522	1
rs143918452	3	52816840	rs187137760	52605915	1
rs143918452	3	52816840	rs139817169	52610790	1
rs143918452	3	52816840	rs145865479	52612018	1
rs143918452	3	52816840	rs149018136	52612192	1
rs143918452	3	52816840	rs567622995	52613499	1
rs143918452	3	52816840	rs556061374	52618556	1
rs143918452	3	52816840	rs147309842	52627657	1
rs143918452	3	52816840	rs142826316	52628391	1
rs143918452	3	52816840	rs143708759	52628671	1
rs143918452	3	52816840	rs184111618	52628992	1
rs143918452	3	52816840	rs140027362	52631543	1
rs143918452	3	52816840	rs143667157	52631607	1
rs143918452	3	52816840	rs192119667	52633072	1
rs143918452	3	52816840	rs182047691	52633178	1
rs143918452	3	52816840	rs184806238	52635382	1
rs143918452	3	52816840	rs183481725	52637468	1
rs143918452	3	52816840	rs148089013	52641282	1
rs143918452	3	52816840	rs143280344	52645219	1
rs143918452	3	52816840	rs142802770	52645889	1
rs143918452	3	52816840	rs139245043	52646965	1
rs143918452	3	52816840	rs189272092	52648281	1
rs143918452	3	52816840	rs140923004	52648450	1
rs143918452	3	52816840	rs138082459	52650032	1
rs143918452	3	52816840	rs149520043	52650220	1
rs143918452	3	52816840	rs148238818	52659748	1
rs143918452	3	52816840	rs144504865	52661981	1
rs143918452	3	52816840	rs147535506	52663359	1
rs143918452	3	52816840	rs151024451	52666153	1
rs143918452	3	52816840	rs148184875	52667797	1
rs143918452	3	52816840	rs530193686	52670051	1
rs143918452	3	52816840	rs143476506	52671015	1
rs143918452	3	52816840	rs182731296	52671206	1
rs143918452	3	52816840	rs140035431	52673222	1
rs143918452	3	52816840	rs188991165	52674056	1
rs143918452	3	52816840	rs541404791	52680855	1
rs143918452	3	52816840	rs150324214	52681658	1
rs143918452	3	52816840	rs148984751	52682148	1
rs143918452	3	52816840	rs559635389	52687071	1
rs143918452	3	52816840	rs533441347	52687360	1
rs143918452	3	52816840	rs184490350	52692506	1
rs143918452	3	52816840	rs145860391	52694732	1
rs143918452	3	52816840	rs139169428	52695734	1
rs143918452	3	52816840	rs181471985	52697394	1
rs143918452	3	52816840	rs138522016	52697544	1
rs143918452	3	52816840	rs143721668	52700678	1
rs143918452	3	52816840	rs190152057	52700722	1
rs143918452	3	52816840	rs145273500	52704972	1
rs143918452	3	52816840	rs149085395	52705108	1
rs143918452	3	52816840	rs145581090	52705609	1
rs143918452	3	52816840	rs558185225	52707662	1
rs143918452	3	52816840	rs140165139	52710767	1
rs143918452	3	52816840	rs139646780	52714792	1
rs143918452	3	52816840	rs145308371	52716528	1
rs143918452	3	52816840	rs552930678	52719395	1
rs143918452	3	52816840	rs145507302	52724578	1
rs143918452	3	52816840	rs140931409	52726249	1
rs143918452	3	52816840	rs149900807	52727953	1
rs143918452	3	52816840	rs151239843	52732398	1
rs143918452	3	52816840	rs138588888	52734086	1
rs143918452	3	52816840	rs181498522	52734845	1
rs143918452	3	52816840	rs138538919	52740920	1
rs143918452	3	52816840	rs150322055	52746665	1
rs143918452	3	52816840	rs188939403	52749170	1
rs143918452	3	52816840	rs140228375	52751237	1
rs143918452	3	52816840	rs180698238	52751902	1
rs143918452	3	52816840	rs183225849	52754065	1
rs143918452	3	52816840	rs188152339	52754529	1
rs143918452	3	52816840	rs144664200	52754806	1
rs143918452	3	52816840	rs141237666	52757553	1
rs143918452	3	52816840	rs146664693	52757753	1
rs143918452	3	52816840	rs368190826	52757779	1
rs143918452	3	52816840	rs141556445	52758726	1
rs143918452	3	52816840	rs188924763	52760579	1
rs143918452	3	52816840	rs145172024	52766191	1
rs143918452	3	52816840	rs142837199	52771214	1
rs143918452	3	52816840	rs192614984	52772726	1
rs143918452	3	52816840	rs186429523	52780239	1
rs143918452	3	52816840	rs191198473	52780565	1
rs143918452	3	52816840	rs183038398	52782231	1
rs143918452	3	52816840	rs556643299	52782597	1
rs143918452	3	52816840	rs375806744	52783315	1
rs143918452	3	52816840	rs367756771	52789730	1
rs143918452	3	52816840	rs144219129	52793757	1
rs143918452	3	52816840	rs180860137	52795423	1
rs143918452	3	52816840	rs191309602	52798404	1
rs143918452	3	52816840	rs139936014	52799183	1
rs143918452	3	52816840	rs181606284	52800992	1
rs143918452	3	52816840	rs142837892	52803405	1
rs143918452	3	52816840	rs147131488	52805481	1
rs143918452	3	52816840	rs187434591	52806631	1
rs143918452	3	52816840	rs145050586	52807619	1
rs143918452	3	52816840	rs191935821	52808010	1
rs143918452	3	52816840	rs143918452	52816840	1
rs143918452	3	52816840	rs139492471	52820251	1
rs143918452	3	52816840	rs144767829	52828293	1
rs143918452	3	52816840	rs140701550	52829181	1
rs143918452	3	52816840	rs138268614	52831633	1
rs143918452	3	52816840	rs148517715	52832623	1
rs143918452	3	52816840	rs9831540	52832870	1
rs143918452	3	52816840	rs117689634	52832940	1
rs143918452	3	52816840	rs28463071	52833540	1
rs143918452	3	52816840	rs149044498	52835809	1
rs143918452	3	52816840	rs140198960	52836667	1
rs143918452	3	52816840	rs9311481	52837041	1
rs143918452	3	52816840	rs9311482	52838932	1
rs143918452	3	52816840	rs144146250	52839382	1
rs143918452	3	52816840	rs151020060	52839456	1
rs143918452	3	52816840	rs72954395	52839956	1
rs143918452	3	52816840	rs72954399	52839972	1
rs143918452	3	52816840	rs147311825	52840019	1
rs143918452	3	52816840	rs2276813	52841160	1
rs143918452	3	52816840	rs72956104	52841531	1
rs143918452	3	52816840	rs148156289	52841772	1
rs143918452	3	52816840	rs142016512	52842418	1
rs143918452	3	52816840	rs3815421	52842564	1
rs143918452	3	52816840	rs9861958	52843683	1
rs143918452	3	52816840	rs9861870	52843822	1
rs143918452	3	52816840	rs58014366	52844305	1
rs143918452	3	52816840	rs72956110	52845364	1
rs143918452	3	52816840	rs55888310	52845682	1
rs143918452	3	52816840	rs149318366	52846203	1
rs143918452	3	52816840	rs117681659	52847230	1
rs143918452	3	52816840	rs13322530	52847937	1
rs143918452	3	52816840	rs2276811	52847984	1
rs143918452	3	52816840	rs151083454	52848037	1
rs143918452	3	52816840	rs3774357	52848533	1
rs115185635	3	87520857	rs62267706	87488120	1
rs115185635	3	87520857	rs62267708	87489314	1
rs115185635	3	87520857	rs115185635	87520857	1
rs12637471	3	182762437	rs9290750	182731890	1
rs12637471	3	182762437	rs9290751	182732230	1
rs12637471	3	182762437	rs9879377	182734481	1
rs12637471	3	182762437	rs2292056	182735211	1
rs12637471	3	182762437	rs34822404	182746208	1
rs12637471	3	182762437	rs10709578	182747478	1
rs12637471	3	182762437	rs10937108	182748495	1
rs12637471	3	182762437	rs35938218	182748529	1
rs12637471	3	182762437	rs10513789	182760073	1
rs12637471	3	182762437	rs12637471	182762437	1
rs34311866	4	951947	rs34311866	951947	1
rs11724635	4	15737101	rs11724635	15737101	1
rs11724635	4	15737101	rs4698412	15737348	1
rs6812193	4	77198986	rs1946959	77196677	1
rs6812193	4	77198986	rs28689064	77197396	1
rs6812193	4	77198986	rs28636815	77197397	1
rs6812193	4	77198986	rs28507491	77197651	1
rs6812193	4	77198986	rs28578510	77197674	1
rs6812193	4	77198986	rs6854006	77198054	1
rs6812193	4	77198986	rs6858114	77198465	1
rs6812193	4	77198986	rs6858344	77198566	1
rs6812193	4	77198986	rs6811535	77198637	1
rs6812193	4	77198986	rs6812193	77198986	1
rs6812193	4	77198986	rs28628748	77199913	1
rs356182	4	90626111	rs356182	90626111	1
rs78738012	4	114360372	rs78738012	114360372	1
rs2694528	5	60273923	rs1020371	60145010	1
rs2694528	5	60273923	rs973304	60145817	1
rs2694528	5	60273923	rs4647151	60170558	1
rs2694528	5	60273923	rs138442145	60174995	1
rs2694528	5	60273923	rs35617853	60176548	1
rs2694528	5	60273923	rs143267182	60176977	1
rs2694528	5	60273923	rs576781168;rs576781168;rs537368621;rs568278712	60182530	1
rs2694528	5	60273923	rs929780	60189026	1
rs2694528	5	60273923	rs1382916	60196365	1
rs2694528	5	60273923	rs1038144	60199201	1
rs2694528	5	60273923	rs11744756	60201715	1
rs2694528	5	60273923	rs141584398	60207601	1
rs2694528	5	60273923	rs4235484	60216633	1
rs2694528	5	60273923	rs976080	60217651	1
rs2694528	5	60273923	rs1820082	60232537	1
rs2694528	5	60273923	rs290517	60234429	1
rs2694528	5	60273923	rs158937	60236206	1
rs2694528	5	60273923	rs158918	60242121	1
rs2694528	5	60273923	rs162227	60260543	1
rs2694528	5	60273923	rs290511	60264439	1
rs2694528	5	60273923	rs62367861	60267302	1
rs2694528	5	60273923	rs2694528	60273923	1
rs2694528	5	60273923	rs162246	60290686	1
rs2694528	5	60273923	rs162243	60297500	1
rs9468199	6	27681215	rs9468199	27681215	1
rs9275326	6	32666660	rs9274619	32635954	1
rs9275326	6	32666660	rs9275201	32656723	1
rs9275326	6	32666660	rs9275203	32656947	1
rs9275326	6	32666660	rs9275207	32657710	1
rs9275326	6	32666660	rs9275213	32658335	1
rs9275326	6	32666660	rs9275214	32658665	1
rs9275326	6	32666660	rs9275221	32659099	1
rs9275326	6	32666660	rs9275223	32659839	1
rs9275326	6	32666660	rs9275275	32662607	1
rs9275326	6	32666660	rs9275293	32663308	1
rs9275326	6	32666660	rs9275296	32663431	1
rs9275326	6	32666660	rs373544996	32663873	1
rs9275326	6	32666660	rs9275300	32664126	1
rs9275326	6	32666660	rs9275307	32664990	1
rs9275326	6	32666660	rs9275308	32665255	1
rs9275326	6	32666660	rs9275310	32665319	1
rs9275326	6	32666660	rs9275311	32665640	1
rs9275326	6	32666660	rs9275313	32665759	1
rs9275326	6	32666660	rs9275314	32665909	1
rs9275326	6	32666660	rs9275315	32665912	1
rs9275326	6	32666660	rs9275324	32666635	1
rs9275326	6	32666660	rs9275325	32666651	1
rs9275326	6	32666660	rs9275326	32666660	1
rs9275326	6	32666660	rs9275334	32667107	1
rs9275326	6	32666660	rs9275387	32669013	1
rs9275326	6	32666660	rs9275394	32669454	1
rs9275326	6	32666660	rs9275395	32669483	1
rs9275326	6	32666660	rs9275400	32669761	1
rs9275326	6	32666660	rs9275422	32670548	1
rs9275326	6	32666660	rs9275426	32670912	1
rs9275326	6	32666660	rs9275429	32671057	1
rs9275326	6	32666660	rs9275430	32671086	1
rs9275326	6	32666660	rs9275434	32671247	1
rs9275326	6	32666660	rs9275435	32671332	1
rs9275326	6	32666660	rs9275437	32671412	1
rs9275326	6	32666660	rs9275442	32671755	1
rs9275326	6	32666660	rs9275445	32671811	1
rs9275326	6	32666660	rs9275476	32672624	1
rs9275326	6	32666660	rs9275477	32672641	1
rs9275326	6	32666660	rs9275486	32673099	1
rs9275326	6	32666660	rs9275495	32673574	1
rs9275326	6	32666660	rs9275503	32673931	1
rs9275326	6	32666660	rs9275530	32675523	1
rs9275326	6	32666660	rs9275532	32675634	1
rs9275326	6	32666660	rs9275541	32676159	1
rs9275326	6	32666660	rs4273728	32678491	1
rs9275326	6	32666660	rs9275583	32680299	1
rs199347	7	23293746	rs199347	23293746	1
rs199347	7	23293746	rs858274	23294668	1
rs2740594	8	11707174	rs2740594	11707174	1
rs591323	8	16697091	rs590880	16696983	1
rs591323	8	16697091	rs591323	16697091	1
rs2280104	8	22525980	rs2280104	22525980	1
rs13294100	9	17579690	rs13294100	17579690	1
rs10906923	10	15569598	rs10906923	15569598	1
rs117896735	10	121536327	rs117896735	121536327	1
rs117896735	10	121536327	rs562920743	121557943	1
rs3793947	11	83544472	rs3793947	83544472	1
rs329648	11	133765367	rs329648	133765367	1
rs76904798	12	40614434	rs76904798	40614434	1
rs11060180	12	123303586	rs11060180	123303586	1
rs11158026	14	55348869	rs11158026	55348869	1
rs1555399	14	67984370	rs1555399	67984370	1
rs1555399	14	67984370	rs1555398	67984373	1
rs8005172	14	88472612	rs979812	88464264	1
rs8005172	14	88472612	rs4904410	88465745	1
rs8005172	14	88472612	rs8005172	88472612	1
rs2414739	15	61994134	rs2414739	61994134	1
rs11343	16	19279464	rs1051547	19279380	1
rs11343	16	19279464	rs11343	19279464	1
rs14235	16	31121793	rs14235	31121793	1
rs14235	16	31121793	rs9925964	31129895	1
rs14235	16	31121793	rs4889620	31131174	1
rs14235	16	31121793	rs4527034	31131614	1
rs14235	16	31121793	rs889548	31137712	1
rs14235	16	31121793	rs9936329	31140799	1
rs14235	16	31121793	rs1549293	31141993	1
rs4784227	16	52599188	rs4784227	52599188	1
rs601999	17	40698158	rs601999	40698158	1
rs17649553	17	43994648	rs17649553	43994648	1
rs12456492	18	40673380	rs12456492	40673380	1
rs12456492	18	40673380	rs4130047	40678235	1
rs62120679	19	2363319	rs62120679	2363319	1
rs8118008	20	3168166	rs67820322	3161010	1
rs8118008	20	3168166	rs13045634	3162719	1
rs8118008	20	3168166	rs8119139	3165887	1
rs8118008	20	3168166	rs8125675	3165888	1
rs8118008	20	3168166	rs4815572	3166537	1
rs8118008	20	3168166	rs4815573	3166671	1
rs8118008	20	3168166	rs8116557	3167700	1
rs8118008	20	3168166	rs8122372	3167857	1
rs8118008	20	3168166	rs8118008	3168166	1
rs8118008	20	3168166	rs58046886	3168430	1
rs6430538	2	135539967	rs6753334	135576554	0.996384
rs823118	1	205723572	rs823114	205719532	0.99614
rs14235	16	31121793	rs2032915	31117413	0.995857
rs14235	16	31121793	rs2855475	31147548	0.995857
rs8118008	20	3168166	rs2295545	3164686	0.995853
rs34043159	2	102413116	rs36115056	102435724	0.995708
rs34043159	2	102413116	rs13019066	102436119	0.995708
rs34043159	2	102413116	rs12469922	102437513	0.995708
rs34043159	2	102413116	rs34451091	102319730	0.995701
rs34043159	2	102413116	rs6734799	102322764	0.995701
rs34043159	2	102413116	rs11674694	102325324	0.995701
rs34043159	2	102413116	rs34873107	102330181	0.995701
rs34043159	2	102413116	rs62155719	102330311	0.995701
rs34043159	2	102413116	rs10432624	102331772	0.995701
rs34043159	2	102413116	rs6733355	102338377	0.995701
rs34043159	2	102413116	rs34134177	102342050	0.995701
rs34043159	2	102413116	rs34979095	102344967	0.995701
rs34043159	2	102413116	rs12476979	102345345	0.995701
rs34043159	2	102413116	rs13019693	102352081	0.995701
rs34043159	2	102413116	rs7569049	102353345	0.995701
rs34043159	2	102413116	rs10594898	102355864	0.995701
rs199347	7	23293746	rs858240	23284237	0.995678
rs199347	7	23293746	rs858275	23294144	0.995668
rs12456492	18	40673380	rs4588066	40672964	0.995421
rs591323	8	16697091	rs589518	16696660	0.995397
rs591323	8	16697091	rs622311	16697980	0.995397
rs11158026	14	55348869	rs2183082	55336438	0.995261
rs11158026	14	55348869	rs2183081	55336751	0.995261
rs11158026	14	55348869	rs10220344	55342161	0.995256
rs4653767	1	226916078	rs708774	226921530	0.995199
rs4653767	1	226916078	rs11337528	226923146	0.995199
rs4653767	1	226916078	rs708775	226923264	0.995199
rs4653767	1	226916078	rs147889095	226924875	0.995199
rs17649553	17	43994648	rs534272038	43668539	0.994629
rs17649553	17	43994648	rs542210302	43669049	0.994629
rs17649553	17	43994648	rs201658835	43683792	0.994629
rs17649553	17	43994648	rs541886938	43693538	0.994629
rs17649553	17	43994648	rs392116	43703555	0.994629
rs17649553	17	43994648	rs385383	43704031	0.994629
rs17649553	17	43994648	rs372526058	43704419	0.994629
rs17649553	17	43994648	rs373853	43704491	0.994629
rs17649553	17	43994648	rs383241	43705356	0.994629
rs17649553	17	43994648	rs376120	43705518	0.994629
rs17649553	17	43994648	rs594591	43707620	0.994629
rs17649553	17	43994648	rs593720	43707848	0.994629
rs17649553	17	43994648	rs444071	43707951	0.994629
rs17649553	17	43994648	rs396593	43707955	0.994629
rs17649553	17	43994648	rs67379001	43708415	0.994629
rs17649553	17	43994648	rs368673667	43708418	0.994629
rs17649553	17	43994648	rs436667	43709415	0.994629
rs17649553	17	43994648	rs650927	43709867	0.994629
rs17649553	17	43994648	rs671740	43709893	0.994629
rs17649553	17	43994648	rs81632	43710127	0.994629
rs17649553	17	43994648	rs16940633	43710371	0.994629
rs17649553	17	43994648	rs17686610	43710384	0.994629
rs17649553	17	43994648	rs2942170	43711312	0.994629
rs17649553	17	43994648	rs2942169	43711539	0.994629
rs17649553	17	43994648	rs241045	43712337	0.994629
rs17649553	17	43994648	rs241044	43712464	0.994629
rs17649553	17	43994648	rs241042	43712657	0.994629
rs17649553	17	43994648	rs241041	43713925	0.994629
rs17649553	17	43994648	rs550841458	43714190	0.994629
rs17649553	17	43994648	rs241039	43714673	0.994629
rs17649553	17	43994648	rs2942168	43714850	0.994629
rs17649553	17	43994648	rs2942167	43715018	0.994629
rs17649553	17	43994648	rs2942165	43715619	0.994629
rs17649553	17	43994648	rs117368197	43715924	0.994629
rs17649553	17	43994648	rs413778	43716885	0.994629
rs17649553	17	43994648	rs389217	43717131	0.994629
rs17649553	17	43994648	rs3108317	43719870	0.994629
rs17649553	17	43994648	rs2942164	43721283	0.994629
rs17649553	17	43994648	rs1706746	43721457	0.994629
rs17649553	17	43994648	rs538711169	43721690	0.994629
rs17649553	17	43994648	rs413917	43723189	0.994629
rs17649553	17	43994648	rs3418	43723462	0.994629
rs17649553	17	43994648	rs393675	43723605	0.994629
rs17649553	17	43994648	rs669915	43724245	0.994629
rs17649553	17	43994648	rs534580821	43724247	0.994629
rs17649553	17	43994648	rs449501	43724555	0.994629
rs17649553	17	43994648	rs448830	43725212	0.994629
rs17649553	17	43994648	rs434428	43725684	0.994629
rs17649553	17	43994648	rs434598	43725762	0.994629
rs17649553	17	43994648	rs434971	43725992	0.994629
rs17649553	17	43994648	rs385691	43726125	0.994629
rs17649553	17	43994648	rs455028	43726574	0.994629
rs17649553	17	43994648	rs366858	43726588	0.994629
rs17649553	17	43994648	rs453997	43727061	0.994629
rs17649553	17	43994648	rs424243	43727887	0.994629
rs17649553	17	43994648	rs422112	43728137	0.994629
rs17649553	17	43994648	rs413844	43729384	0.994629
rs17649553	17	43994648	rs647483	43729432	0.994629
rs17649553	17	43994648	rs241038	43730598	0.994629
rs17649553	17	43994648	rs241037	43730636	0.994629
rs17649553	17	43994648	rs241036	43731719	0.994629
rs17649553	17	43994648	rs241035	43731896	0.994629
rs17649553	17	43994648	rs241034	43733048	0.994629
rs17649553	17	43994648	rs533717295	43733707	0.994629
rs17649553	17	43994648	rs241033	43733983	0.994629
rs17649553	17	43994648	rs241032	43734145	0.994629
rs17649553	17	43994648	rs556466432	43734255	0.994629
rs17649553	17	43994648	rs241031	43734304	0.994629
rs17649553	17	43994648	rs241030	43734503	0.994629
rs17649553	17	43994648	rs241029	43734643	0.994629
rs17649553	17	43994648	rs241028	43735276	0.994629
rs17649553	17	43994648	rs241027	43735478	0.994629
rs17649553	17	43994648	rs241026	43735555	0.994629
rs17649553	17	43994648	rs241024	43736763	0.994629
rs17649553	17	43994648	rs241023	43737040	0.994629
rs17649553	17	43994648	rs241022	43737730	0.994629
rs17649553	17	43994648	rs241021	43738627	0.994629
rs17649553	17	43994648	rs241020	43738676	0.994629
rs17649553	17	43994648	rs62053939	43740856	0.994629
rs17649553	17	43994648	rs111273167	43740967	0.994629
rs17649553	17	43994648	rs62053940	43741028	0.994629
rs17649553	17	43994648	rs17760577	43741452	0.994629
rs17649553	17	43994648	rs565024979	43741627	0.994629
rs17649553	17	43994648	rs566014437	43742454	0.994629
rs17649553	17	43994648	rs17760631	43743045	0.994629
rs17649553	17	43994648	rs17687462	43744990	0.994629
rs17649553	17	43994648	rs534811419	43746187	0.994629
rs17649553	17	43994648	rs79675109	43746418	0.994629
rs17649553	17	43994648	rs142642115	43746610	0.994629
rs17649553	17	43994648	rs17687504	43746721	0.994629
rs17649553	17	43994648	rs62053945	43746839	0.994629
rs17649553	17	43994648	rs62053946	43747677	0.994629
rs17649553	17	43994648	rs62053947	43747683	0.994629
rs17649553	17	43994648	rs62053948	43748046	0.994629
rs17649553	17	43994648	rs62053949	43748101	0.994629
rs17649553	17	43994648	rs62053950	43748412	0.994629
rs17649553	17	43994648	rs62053951	43749168	0.994629
rs17649553	17	43994648	rs62053952	43749261	0.994629
rs17649553	17	43994648	rs62053953	43749454	0.994629
rs17649553	17	43994648	rs17687534	43749579	0.994629
rs17649553	17	43994648	rs62053954	43749949	0.994629
rs17649553	17	43994648	rs62053955	43749980	0.994629
rs17649553	17	43994648	rs17687571	43750010	0.994629
rs17649553	17	43994648	rs17760817	43750137	0.994629
rs17649553	17	43994648	rs17687625	43750238	0.994629
rs17649553	17	43994648	rs62053956	43750315	0.994629
rs17649553	17	43994648	rs62053957	43750939	0.994629
rs17649553	17	43994648	rs112637166	43751101	0.994629
rs17649553	17	43994648	rs62053958	43751223	0.994629
rs17649553	17	43994648	rs62053959	43751246	0.994629
rs17649553	17	43994648	rs62055660	43751308	0.994629
rs17649553	17	43994648	rs113486004	43751427	0.994629
rs17649553	17	43994648	rs62055661	43752039	0.994629
rs17649553	17	43994648	rs113155081	43752078	0.994629
rs17649553	17	43994648	rs62055662	43752566	0.994629
rs17649553	17	43994648	rs62055663	43753454	0.994629
rs17649553	17	43994648	rs62055664	43753642	0.994629
rs17649553	17	43994648	rs76717812	43754010	0.994629
rs17649553	17	43994648	rs17687667	43754099	0.994629
rs17649553	17	43994648	rs79073784	43754209	0.994629
rs17649553	17	43994648	rs62055665	43754505	0.994629
rs17649553	17	43994648	rs62055689	43754569	0.994629
rs17649553	17	43994648	rs62055691	43754850	0.994629
rs17649553	17	43994648	rs62055692	43754909	0.994629
rs17649553	17	43994648	rs561659645	43756171	0.994629
rs17649553	17	43994648	rs74398257	43756340	0.994629
rs17649553	17	43994648	rs17687740	43756376	0.994629
rs17649553	17	43994648	rs872972	43756458	0.994629
rs17649553	17	43994648	rs757502	43756506	0.994629
rs17649553	17	43994648	rs757501	43756685	0.994629
rs17649553	17	43994648	rs757500	43756833	0.994629
rs17649553	17	43994648	rs78487840	43757161	0.994629
rs17649553	17	43994648	rs543716852	43757776	0.994629
rs17649553	17	43994648	rs562098568	43757777	0.994629
rs17649553	17	43994648	rs112155389	43758078	0.994629
rs17649553	17	43994648	rs532787183	43758116	0.994629
rs17649553	17	43994648	rs62055696	43758125	0.994629
rs17649553	17	43994648	rs62055697	43758148	0.994629
rs17649553	17	43994648	rs62055698	43758238	0.994629
rs17649553	17	43994648	rs17761046	43758382	0.994629
rs17649553	17	43994648	rs62055700	43758742	0.994629
rs17649553	17	43994648	rs62055701	43758787	0.994629
rs17649553	17	43994648	rs62055702	43758790	0.994629
rs17649553	17	43994648	rs112431991	43758885	0.994629
rs17649553	17	43994648	rs76539714	43758887	0.994629
rs17649553	17	43994648	rs17687838	43759048	0.994629
rs17649553	17	43994648	rs76333921	43759426	0.994629
rs17649553	17	43994648	rs76453925	43759431	0.994629
rs17649553	17	43994648	rs17687849	43759719	0.994629
rs17649553	17	43994648	rs112169475	43760192	0.994629
rs17649553	17	43994648	rs113728380	43760199	0.994629
rs17649553	17	43994648	rs558804547	43760374	0.994629
rs17649553	17	43994648	rs17761100	43760389	0.994629
rs17649553	17	43994648	rs17761124	43760516	0.994629
rs17649553	17	43994648	rs62055704	43760577	0.994629
rs17649553	17	43994648	rs62055705	43760599	0.994629
rs17649553	17	43994648	rs62055706	43760685	0.994629
rs17649553	17	43994648	rs565091479	43760759	0.994629
rs17649553	17	43994648	rs75115093	43761381	0.994629
rs17649553	17	43994648	rs62055707	43761482	0.994629
rs17649553	17	43994648	rs2049515	43761856	0.994629
rs17649553	17	43994648	rs2158474	43761939	0.994629
rs17649553	17	43994648	rs62055708	43761974	0.994629
rs17649553	17	43994648	rs76927677	43761985	0.994629
rs17649553	17	43994648	rs17761207	43762255	0.994629
rs17649553	17	43994648	rs62055709	43762429	0.994629
rs17649553	17	43994648	rs62055710	43762537	0.994629
rs17649553	17	43994648	rs62055711	43762554	0.994629
rs17649553	17	43994648	rs17688002	43762594	0.994629
rs17649553	17	43994648	rs2040846	43762846	0.994629
rs17649553	17	43994648	rs4486953	43763007	0.994629
rs17649553	17	43994648	rs17688032	43763202	0.994629
rs17649553	17	43994648	rs17688056	43763241	0.994629
rs17649553	17	43994648	rs17688068	43763935	0.994629
rs17649553	17	43994648	rs535252916	43764027	0.994629
rs17649553	17	43994648	rs77220413	43764378	0.994629
rs17649553	17	43994648	rs62055712	43764565	0.994629
rs17649553	17	43994648	rs62055713	43764685	0.994629
rs17649553	17	43994648	rs62055715	43764847	0.994629
rs17649553	17	43994648	rs17688090	43764987	0.994629
rs17649553	17	43994648	rs17688126	43765080	0.994629
rs17649553	17	43994648	rs77310586	43765381	0.994629
rs17649553	17	43994648	rs17761387	43765450	0.994629
rs17649553	17	43994648	rs62055716	43765778	0.994629
rs17649553	17	43994648	rs576229248	43766497	0.994629
rs17649553	17	43994648	rs17688249	43766754	0.994629
rs17649553	17	43994648	rs2040845	43767188	0.994629
rs17649553	17	43994648	rs2040844	43767219	0.994629
rs17649553	17	43994648	rs62055751	43767538	0.994629
rs17649553	17	43994648	rs62055752	43767628	0.994629
rs17649553	17	43994648	rs62055753	43767631	0.994629
rs17649553	17	43994648	rs17688296	43767815	0.994629
rs17649553	17	43994648	rs62055754	43768230	0.994629
rs17649553	17	43994648	rs78471340	43768346	0.994629
rs17649553	17	43994648	rs78052495	43768347	0.994629
rs17649553	17	43994648	rs56100013	43768467	0.994629
rs17649553	17	43994648	rs55980621	43768496	0.994629
rs17649553	17	43994648	rs55669046	43768501	0.994629
rs17649553	17	43994648	rs567784942	43768621	0.994629
rs17649553	17	43994648	rs56323832	43768633	0.994629
rs17649553	17	43994648	rs55972157	43768703	0.994629
rs17649553	17	43994648	rs56110538	43768727	0.994629
rs17649553	17	43994648	rs17761581	43769088	0.994629
rs17649553	17	43994648	rs55840731	43769277	0.994629
rs17649553	17	43994648	rs56283089	43769321	0.994629
rs17649553	17	43994648	rs56312737	43769516	0.994629
rs17649553	17	43994648	rs546539025	43769819	0.994629
rs17649553	17	43994648	rs74765707	43770416	0.994629
rs17649553	17	43994648	rs62056861	43770443	0.994629
rs17649553	17	43994648	rs62056862	43770525	0.994629
rs17649553	17	43994648	rs62056863	43770595	0.994629
rs17649553	17	43994648	rs62056864	43770995	0.994629
rs17649553	17	43994648	rs62056865	43771193	0.994629
rs17649553	17	43994648	rs62056866	43771493	0.994629
rs17649553	17	43994648	rs62056867	43771627	0.994629
rs17649553	17	43994648	rs56200760	43772018	0.994629
rs17649553	17	43994648	rs17688391	43772109	0.994629
rs17649553	17	43994648	rs17688410	43772251	0.994629
rs17649553	17	43994648	rs55927630	43772407	0.994629
rs17649553	17	43994648	rs17688434	43772540	0.994629
rs17649553	17	43994648	rs17688452	43773085	0.994629
rs17649553	17	43994648	rs10491144	43773124	0.994629
rs17649553	17	43994648	rs10491143	43773248	0.994629
rs17649553	17	43994648	rs62056869	43773447	0.994629
rs17649553	17	43994648	rs62056870	43773784	0.994629
rs17649553	17	43994648	rs17688534	43773877	0.994629
rs17649553	17	43994648	rs17688558	43773943	0.994629
rs17649553	17	43994648	rs527536333	43774255	0.994629
rs17649553	17	43994648	rs201825478	43774408	0.994629
rs17649553	17	43994648	rs56162163	43774497	0.994629
rs17649553	17	43994648	rs56391096	43774845	0.994629
rs17649553	17	43994648	rs17761838	43774959	0.994629
rs17649553	17	43994648	rs62056872	43775015	0.994629
rs17649553	17	43994648	rs12150141	43775145	0.994629
rs17649553	17	43994648	rs536475463	43775212	0.994629
rs17649553	17	43994648	rs12150608	43775402	0.994629
rs17649553	17	43994648	rs12150610	43775479	0.994629
rs17649553	17	43994648	rs12150547	43775546	0.994629
rs17649553	17	43994648	rs17688682	43775929	0.994629
rs17649553	17	43994648	rs12150454	43776061	0.994629
rs17649553	17	43994648	rs12150091	43776242	0.994629
rs17649553	17	43994648	rs12150464	43776371	0.994629
rs17649553	17	43994648	rs12150435	43776391	0.994629
rs17649553	17	43994648	rs76761706	43776741	0.994629
rs17649553	17	43994648	rs80143279	43776742	0.994629
rs17649553	17	43994648	rs17761985	43776787	0.994629
rs17649553	17	43994648	rs62056873	43776945	0.994629
rs17649553	17	43994648	rs17688767	43777542	0.994629
rs17649553	17	43994648	rs62056874	43777578	0.994629
rs17649553	17	43994648	rs17688773	43777710	0.994629
rs17649553	17	43994648	rs17762073	43777745	0.994629
rs17649553	17	43994648	rs543681455	43777835	0.994629
rs17649553	17	43994648	rs62056875	43778003	0.994629
rs17649553	17	43994648	rs555623119	43778315	0.994629
rs17649553	17	43994648	rs17688875	43778406	0.994629
rs17649553	17	43994648	rs17762165	43778602	0.994629
rs17649553	17	43994648	rs17688922	43779351	0.994629
rs17649553	17	43994648	rs17688944	43779419	0.994629
rs17649553	17	43994648	rs1526129	43779657	0.994629
rs17649553	17	43994648	rs62056878	43780561	0.994629
rs17649553	17	43994648	rs17762308	43780948	0.994629
rs17649553	17	43994648	rs968028	43781105	0.994629
rs17649553	17	43994648	rs968027	43781250	0.994629
rs17649553	17	43994648	rs62056879	43781426	0.994629
rs17649553	17	43994648	rs79892630	43781505	0.994629
rs17649553	17	43994648	rs199504614	43781720	0.994629
rs17649553	17	43994648	rs17762361	43781778	0.994629
rs17649553	17	43994648	rs62056880	43782304	0.994629
rs17649553	17	43994648	rs62056881	43782455	0.994629
rs17649553	17	43994648	rs17689104	43782492	0.994629
rs17649553	17	43994648	rs17689116	43782558	0.994629
rs17649553	17	43994648	rs62056906	43782708	0.994629
rs17649553	17	43994648	rs62056910	43784222	0.994629
rs17649553	17	43994648	rs62056911	43784624	0.994629
rs17649553	17	43994648	rs78568882	43784935	0.994629
rs17649553	17	43994648	rs62056912	43784948	0.994629
rs17649553	17	43994648	rs62056913	43784994	0.994629
rs17649553	17	43994648	rs542837271	43785104	0.994629
rs17649553	17	43994648	rs62056915	43785627	0.994629
rs17649553	17	43994648	rs17689218	43785808	0.994629
rs17649553	17	43994648	rs62056916	43785938	0.994629
rs17649553	17	43994648	rs62056917	43786013	0.994629
rs17649553	17	43994648	rs62056918	43786676	0.994629
rs17649553	17	43994648	rs62056919	43786698	0.994629
rs17649553	17	43994648	rs17762535	43787130	0.994629
rs17649553	17	43994648	rs62056920	43787226	0.994629
rs17649553	17	43994648	rs62056921	43787306	0.994629
rs17649553	17	43994648	rs56290582	43788371	0.994629
rs17649553	17	43994648	rs56397077	43788419	0.994629
rs17649553	17	43994648	rs62056925	43788649	0.994629
rs17649553	17	43994648	rs62056926	43788666	0.994629
rs17649553	17	43994648	rs62056927	43788767	0.994629
rs17649553	17	43994648	rs62056928	43788782	0.994629
rs17649553	17	43994648	rs62056929	43789144	0.994629
rs17649553	17	43994648	rs79322350	43790401	0.994629
rs17649553	17	43994648	rs62056935	43790446	0.994629
rs17649553	17	43994648	rs75076131	43790649	0.994629
rs17649553	17	43994648	rs62056936	43790911	0.994629
rs17649553	17	43994648	rs62056937	43791181	0.994629
rs17649553	17	43994648	rs62056939	43791332	0.994629
rs17649553	17	43994648	rs62056940	43791344	0.994629
rs17649553	17	43994648	rs78803763	43791405	0.994629
rs17649553	17	43994648	rs77387379	43791429	0.994629
rs17649553	17	43994648	rs75990322	43791468	0.994629
rs17649553	17	43994648	rs113661667	43791610	0.994629
rs17649553	17	43994648	rs74579538	43791652	0.994629
rs17649553	17	43994648	rs55973918	43792252	0.994629
rs17649553	17	43994648	rs56220242	43792326	0.994629
rs17649553	17	43994648	rs56160448	43792358	0.994629
rs17649553	17	43994648	rs56167560	43792411	0.994629
rs17649553	17	43994648	rs55849973	43792418	0.994629
rs17649553	17	43994648	rs545132494	43792493	0.994629
rs17649553	17	43994648	rs1880749	43792586	0.994629
rs17649553	17	43994648	rs1568951	43792895	0.994629
rs17649553	17	43994648	rs1568950	43792896	0.994629
rs17649553	17	43994648	rs1105571	43793200	0.994629
rs17649553	17	43994648	rs1105570	43793342	0.994629
rs17649553	17	43994648	rs1105569	43793388	0.994629
rs17649553	17	43994648	rs7502718	43793651	0.994629
rs17649553	17	43994648	rs7502937	43793665	0.994629
rs17649553	17	43994648	rs4479289	43793951	0.994629
rs17649553	17	43994648	rs4609898	43794182	0.994629
rs17649553	17	43994648	rs4605208	43794209	0.994629
rs17649553	17	43994648	rs75310534	43794286	0.994629
rs17649553	17	43994648	rs111511018	43794828	0.994629
rs17649553	17	43994648	rs113173628	43794899	0.994629
rs17649553	17	43994648	rs76007856	43795238	0.994629
rs17649553	17	43994648	rs111415173	43795573	0.994629
rs17649553	17	43994648	rs565575844;rs147863707	43795676	0.994629
rs17649553	17	43994648	rs112995313	43795768	0.994629
rs17649553	17	43994648	rs111985258	43795859	0.994629
rs17649553	17	43994648	rs569755890	43796396	0.994629
rs17649553	17	43994648	rs56167344	43797087	0.994629
rs17649553	17	43994648	rs531160164	43797157	0.994629
rs17649553	17	43994648	rs56046792	43797246	0.994629
rs17649553	17	43994648	rs56323722	43798015	0.994629
rs17649553	17	43994648	rs55989971	43798160	0.994629
rs17649553	17	43994648	rs62056946	43798401	0.994629
rs17649553	17	43994648	rs75403953	43798546	0.994629
rs17649553	17	43994648	rs563837504	43798584	0.994629
rs17649553	17	43994648	rs368303226	43798784	0.994629
rs17649553	17	43994648	rs55838058	43798902	0.994629
rs17649553	17	43994648	rs56062621	43798903	0.994629
rs17649553	17	43994648	rs55962674	43799033	0.994629
rs17649553	17	43994648	rs55896111	43799048	0.994629
rs17649553	17	43994648	rs55787734	43799052	0.994629
rs17649553	17	43994648	rs55653963	43799509	0.994629
rs17649553	17	43994648	rs62054378	43799667	0.994629
rs17649553	17	43994648	rs77819001	43799804	0.994629
rs17649553	17	43994648	rs76667867	43799810	0.994629
rs17649553	17	43994648	rs17563433	43800351	0.994629
rs17649553	17	43994648	rs77370070	43800404	0.994629
rs17649553	17	43994648	rs62054380	43800987	0.994629
rs17649553	17	43994648	rs112570965	43801092	0.994629
rs17649553	17	43994648	rs17649019	43801593	0.994629
rs17649553	17	43994648	rs17563501	43801695	0.994629
rs17649553	17	43994648	rs62054382	43802525	0.994629
rs17649553	17	43994648	rs62054383	43802907	0.994629
rs17649553	17	43994648	rs10514879	43802971	0.994629
rs17649553	17	43994648	rs550631285	43803773	0.994629
rs17649553	17	43994648	rs56280222	43803788	0.994629
rs17649553	17	43994648	rs62054384	43804306	0.994629
rs17649553	17	43994648	rs56205560	43804389	0.994629
rs17649553	17	43994648	rs56380663	43804619	0.994629
rs17649553	17	43994648	rs62054387	43805525	0.994629
rs17649553	17	43994648	rs62054388	43805590	0.994629
rs17649553	17	43994648	rs4401083	43806015	0.994629
rs17649553	17	43994648	rs1880752	43806264	0.994629
rs17649553	17	43994648	rs4617909	43806451	0.994629
rs17649553	17	43994648	rs2902662	43806925	0.994629
rs17649553	17	43994648	rs2864087	43807063	0.994629
rs17649553	17	43994648	rs2902661	43807099	0.994629
rs17649553	17	43994648	rs4609899	43807113	0.994629
rs17649553	17	43994648	rs4471726	43807134	0.994629
rs17649553	17	43994648	rs79226879	43807485	0.994629
rs17649553	17	43994648	rs76493835	43807642	0.994629
rs17649553	17	43994648	rs113927637	43807911	0.994629
rs17649553	17	43994648	rs17563599	43807955	0.994629
rs17649553	17	43994648	rs17649138	43808067	0.994629
rs17649553	17	43994648	rs62054389	43808321	0.994629
rs17649553	17	43994648	rs55947210	43808763	0.994629
rs17649553	17	43994648	rs62054392	43808945	0.994629
rs17649553	17	43994648	rs4390635	43809016	0.994629
rs17649553	17	43994648	rs62054393	43809264	0.994629
rs17649553	17	43994648	rs75986348	43809328	0.994629
rs17649553	17	43994648	rs17649162	43810371	0.994629
rs17649553	17	43994648	rs62054394	43810608	0.994629
rs17649553	17	43994648	rs113790915	43810782	0.994629
rs17649553	17	43994648	rs75022332	43810873	0.994629
rs17649553	17	43994648	rs77301847	43810902	0.994629
rs17649553	17	43994648	rs62054395	43811060	0.994629
rs17649553	17	43994648	rs17563683	43811072	0.994629
rs17649553	17	43994648	rs62054396	43811510	0.994629
rs17649553	17	43994648	rs17563718	43811673	0.994629
rs17649553	17	43994648	rs62054397	43811792	0.994629
rs17649553	17	43994648	rs4569335	43811950	0.994629
rs17649553	17	43994648	rs542946828	43811990	0.994629
rs17649553	17	43994648	rs1526125	43812177	0.994629
rs17649553	17	43994648	rs1526126	43812218	0.994629
rs17649553	17	43994648	rs62054398	43812599	0.994629
rs17649553	17	43994648	rs62054399	43812624	0.994629
rs17649553	17	43994648	rs62054400	43812649	0.994629
rs17649553	17	43994648	rs62054411	43812684	0.994629
rs17649553	17	43994648	rs62054412	43813002	0.994629
rs17649553	17	43994648	rs17563787	43813252	0.994629
rs17649553	17	43994648	rs62054413	43813370	0.994629
rs17649553	17	43994648	rs62054414	43813415	0.994629
rs17649553	17	43994648	rs559668878	43814370	0.994629
rs17649553	17	43994648	rs76421814	43814427	0.994629
rs17649553	17	43994648	rs531234794	43814930	0.994629
rs17649553	17	43994648	rs56006248	43815141	0.994629
rs17649553	17	43994648	rs56298110	43815336	0.994629
rs17649553	17	43994648	rs1608955	43815713	0.994629
rs17649553	17	43994648	rs1608956	43815820	0.994629
rs17649553	17	43994648	rs62054417	43815859	0.994629
rs17649553	17	43994648	rs75500942	43816106	0.994629
rs17649553	17	43994648	rs62054418	43816306	0.994629
rs17649553	17	43994648	rs62054419	43816605	0.994629
rs17649553	17	43994648	rs17563800	43817459	0.994629
rs17649553	17	43994648	rs56295996	43817557	0.994629
rs17649553	17	43994648	rs56384960	43817608	0.994629
rs17649553	17	43994648	rs56178230	43817832	0.994629
rs17649553	17	43994648	rs80157557	43817898	0.994629
rs17649553	17	43994648	rs76728632	43818160	0.994629
rs17649553	17	43994648	rs17563827	43818222	0.994629
rs17649553	17	43994648	rs80072429	43818611	0.994629
rs17649553	17	43994648	rs77114624	43818657	0.994629
rs17649553	17	43994648	rs76311426	43818690	0.994629
rs17649553	17	43994648	rs17563861	43818906	0.994629
rs17649553	17	43994648	rs17563889	43818946	0.994629
rs17649553	17	43994648	rs62054424	43819384	0.994629
rs17649553	17	43994648	rs17563923	43819450	0.994629
rs17649553	17	43994648	rs62054425	43819480	0.994629
rs17649553	17	43994648	rs557143084	43819597	0.994629
rs17649553	17	43994648	rs62054427	43821062	0.994629
rs17649553	17	43994648	rs74464991	43821685	0.994629
rs17649553	17	43994648	rs2004260	43822398	0.994629
rs17649553	17	43994648	rs62054428	43822511	0.994629
rs17649553	17	43994648	rs75788861	43822769	0.994629
rs17649553	17	43994648	rs62054429	43823125	0.994629
rs17649553	17	43994648	rs76171147	43823229	0.994629
rs17649553	17	43994648	rs75643244	43823326	0.994629
rs17649553	17	43994648	rs62054431	43823880	0.994629
rs17649553	17	43994648	rs62054432	43823889	0.994629
rs17649553	17	43994648	rs111497072	43824201	0.994629
rs17649553	17	43994648	rs62054433	43824348	0.994629
rs17649553	17	43994648	rs62054434	43824382	0.994629
rs17649553	17	43994648	rs12150683	43824848	0.994629
rs17649553	17	43994648	rs12150332	43824908	0.994629
rs17649553	17	43994648	rs62054435	43825339	0.994629
rs17649553	17	43994648	rs75715199	43825478	0.994629
rs17649553	17	43994648	rs62054436	43825568	0.994629
rs17649553	17	43994648	rs62054438	43825711	0.994629
rs17649553	17	43994648	rs62054439	43825725	0.994629
rs17649553	17	43994648	rs17334797	43825912	0.994629
rs17649553	17	43994648	rs12150658	43826305	0.994629
rs17649553	17	43994648	rs12150363	43826351	0.994629
rs17649553	17	43994648	rs12150672	43826637	0.994629
rs17649553	17	43994648	rs533266694	43827156	0.994629
rs17649553	17	43994648	rs17334894	43827209	0.994629
rs17649553	17	43994648	rs17334923	43827244	0.994629
rs17649553	17	43994648	rs62054440	43827391	0.994629
rs17649553	17	43994648	rs12150451	43827431	0.994629
rs17649553	17	43994648	rs12150455	43827508	0.994629
rs17649553	17	43994648	rs12150604	43828221	0.994629
rs17649553	17	43994648	rs17426064	43828698	0.994629
rs17649553	17	43994648	rs17426106	43828935	0.994629
rs17649553	17	43994648	rs35879086	43830382	0.994629
rs17649553	17	43994648	rs62055868	43830640	0.994629
rs17649553	17	43994648	rs62055869	43830685	0.994629
rs17649553	17	43994648	rs17426174	43830938	0.994629
rs17649553	17	43994648	rs62055871	43831112	0.994629
rs17649553	17	43994648	rs55645418	43832115	0.994629
rs17649553	17	43994648	rs35631660	43832337	0.994629
rs17649553	17	43994648	rs17426195	43832367	0.994629
rs17649553	17	43994648	rs35282504	43832618	0.994629
rs17649553	17	43994648	rs62055875	43832864	0.994629
rs17649553	17	43994648	rs36047693	43833824	0.994629
rs17649553	17	43994648	rs34195569	43833921	0.994629
rs17649553	17	43994648	rs34579278	43833981	0.994629
rs17649553	17	43994648	rs34211253	43834074	0.994629
rs17649553	17	43994648	rs34008514	43834314	0.994629
rs17649553	17	43994648	rs12943085	43834482	0.994629
rs17649553	17	43994648	rs71363552	43834671	0.994629
rs17649553	17	43994648	rs7350923	43834970	0.994629
rs17649553	17	43994648	rs11079717	43835351	0.994629
rs17649553	17	43994648	rs62055878	43835854	0.994629
rs17649553	17	43994648	rs76669427	43836051	0.994629
rs17649553	17	43994648	rs143196316	43836109	0.994629
rs17649553	17	43994648	rs74514268	43836191	0.994629
rs17649553	17	43994648	rs62055879	43836578	0.994629
rs17649553	17	43994648	rs12948216	43836673	0.994629
rs17649553	17	43994648	rs56013908	43836920	0.994629
rs17649553	17	43994648	rs56168907	43837091	0.994629
rs17649553	17	43994648	rs55747440	43837115	0.994629
rs17649553	17	43994648	rs55801356	43837237	0.994629
rs17649553	17	43994648	rs62055883	43837446	0.994629
rs17649553	17	43994648	rs62055884	43837567	0.994629
rs17649553	17	43994648	rs79882507	43837782	0.994629
rs17649553	17	43994648	rs62055885	43838014	0.994629
rs17649553	17	43994648	rs28439278	43838071	0.994629
rs17649553	17	43994648	rs12150621	43838482	0.994629
rs17649553	17	43994648	rs62055886	43838678	0.994629
rs17649553	17	43994648	rs62055887	43838710	0.994629
rs17649553	17	43994648	rs62055889	43838919	0.994629
rs17649553	17	43994648	rs71375313	43839253	0.994629
rs17649553	17	43994648	rs11079721	43840107	0.994629
rs17649553	17	43994648	rs62055890	43840681	0.994629
rs17649553	17	43994648	rs533511475	43840726	0.994629
rs17649553	17	43994648	rs77849344	43840864	0.994629
rs17649553	17	43994648	rs74918686	43840899	0.994629
rs17649553	17	43994648	rs79545140	43840935	0.994629
rs17649553	17	43994648	rs56369036	43841571	0.994629
rs17649553	17	43994648	rs11079724	43841912	0.994629
rs17649553	17	43994648	rs62055893	43842494	0.994629
rs17649553	17	43994648	rs62055894	43843943	0.994629
rs17649553	17	43994648	rs62055895	43844044	0.994629
rs17649553	17	43994648	rs62055896	43844201	0.994629
rs17649553	17	43994648	rs55725840	43844486	0.994629
rs17649553	17	43994648	rs56194509	43844559	0.994629
rs17649553	17	43994648	rs55657917	43844560	0.994629
rs17649553	17	43994648	rs56109643	43844859	0.994629
rs17649553	17	43994648	rs62055899	43844977	0.994629
rs17649553	17	43994648	rs62055900	43845002	0.994629
rs17649553	17	43994648	rs62055901	43845041	0.994629
rs17649553	17	43994648	rs62055903	43846668	0.994629
rs17649553	17	43994648	rs111374028	43846820	0.994629
rs17649553	17	43994648	rs113934115	43847039	0.994629
rs17649553	17	43994648	rs113762994	43847095	0.994629
rs17649553	17	43994648	rs62055928	43847374	0.994629
rs17649553	17	43994648	rs56268325	43847741	0.994629
rs17649553	17	43994648	rs56070245	43847868	0.994629
rs17649553	17	43994648	rs56387266	43847912	0.994629
rs17649553	17	43994648	rs34303488	43848181	0.994629
rs17649553	17	43994648	rs62055932	43848412	0.994629
rs17649553	17	43994648	rs62055933	43848461	0.994629
rs17649553	17	43994648	rs541393171	43848646	0.994629
rs17649553	17	43994648	rs62055935	43848750	0.994629
rs17649553	17	43994648	rs62055937	43848968	0.994629
rs17649553	17	43994648	rs76294809	43849327	0.994629
rs17649553	17	43994648	rs75916678	43849366	0.994629
rs17649553	17	43994648	rs62055938	43849656	0.994629
rs17649553	17	43994648	rs62055939	43849787	0.994629
rs17649553	17	43994648	rs62055940	43849896	0.994629
rs17649553	17	43994648	rs375912859	43850037	0.994629
rs17649553	17	43994648	rs76885724	43850519	0.994629
rs17649553	17	43994648	rs578153522	43850932	0.994629
rs17649553	17	43994648	rs66488378	43850935	0.994629
rs17649553	17	43994648	rs62055942	43850966	0.994629
rs17649553	17	43994648	rs62055943	43851018	0.994629
rs17649553	17	43994648	rs536191887	43851209	0.994629
rs17649553	17	43994648	rs62055945	43851851	0.994629
rs17649553	17	43994648	rs62055946	43851971	0.994629
rs17649553	17	43994648	rs62055947	43852605	0.994629
rs17649553	17	43994648	rs62055948	43852621	0.994629
rs17649553	17	43994648	rs113871181	43852733	0.994629
rs17649553	17	43994648	rs111370985	43852742	0.994629
rs17649553	17	43994648	rs55787105	43853109	0.994629
rs17649553	17	43994648	rs62055950	43853133	0.994629
rs17649553	17	43994648	rs56043078	43853235	0.994629
rs17649553	17	43994648	rs77965652	43853457	0.994629
rs17649553	17	43994648	rs55849949	43853526	0.994629
rs17649553	17	43994648	rs56303031	43853922	0.994629
rs17649553	17	43994648	rs55991914	43854267	0.994629
rs17649553	17	43994648	rs368284065	43855501	0.994629
rs17649553	17	43994648	rs56371647	43855503	0.994629
rs17649553	17	43994648	rs62057061	43856639	0.994629
rs17649553	17	43994648	rs62057062	43856710	0.994629
rs17649553	17	43994648	rs62057063	43856730	0.994629
rs17649553	17	43994648	rs62057064	43857033	0.994629
rs17649553	17	43994648	rs76830096	43857129	0.994629
rs17649553	17	43994648	rs62057065	43858187	0.994629
rs17649553	17	43994648	rs62057067	43858326	0.994629
rs17649553	17	43994648	rs78917495	43858482	0.994629
rs17649553	17	43994648	rs62057068	43858629	0.994629
rs17649553	17	43994648	rs62057069	43859065	0.994629
rs17649553	17	43994648	rs62057070	43859640	0.994629
rs17649553	17	43994648	rs62057071	43859691	0.994629
rs17649553	17	43994648	rs145503157	43859929	0.994629
rs17649553	17	43994648	rs62057073	43861117	0.994629
rs17649553	17	43994648	rs56319902	43871982	0.994629
rs17649553	17	43994648	rs55943044	43872228	0.994629
rs17649553	17	43994648	rs80184151	43879308	0.994629
rs17649553	17	43994648	rs62057101	43885291	0.994629
rs17649553	17	43994648	rs62057103	43887480	0.994629
rs17649553	17	43994648	rs17689471	43892973	0.994629
rs17649553	17	43994648	rs142682197	43893146	0.994629
rs17649553	17	43994648	rs117365970	43893259	0.994629
rs17649553	17	43994648	rs117646503	43893260	0.994629
rs17649553	17	43994648	rs17762769	43893403	0.994629
rs17649553	17	43994648	rs8072451	43893716	0.994629
rs17649553	17	43994648	rs8073146	43893751	0.994629
rs17649553	17	43994648	rs28364025	43894102	0.994629
rs17649553	17	43994648	rs28364023	43894159	0.994629
rs17649553	17	43994648	rs562566755	43894485	0.994629
rs17649553	17	43994648	rs55779147	43894510	0.994629
rs17649553	17	43994648	rs56357543	43894547	0.994629
rs17649553	17	43994648	rs56099546	43894609	0.994629
rs17649553	17	43994648	rs739645	43894990	0.994629
rs17649553	17	43994648	rs739644	43895008	0.994629
rs17649553	17	43994648	rs538784996	43895168	0.994629
rs17649553	17	43994648	rs4564621	43895501	0.994629
rs17649553	17	43994648	rs2316763	43895530	0.994629
rs17649553	17	43994648	rs2316764	43895602	0.994629
rs17649553	17	43994648	rs4277389	43895653	0.994629
rs17649553	17	43994648	rs4566211	43895696	0.994629
rs17649553	17	43994648	rs4566212	43895751	0.994629
rs17649553	17	43994648	rs4309444	43895797	0.994629
rs17649553	17	43994648	rs62057107	43896032	0.994629
rs17649553	17	43994648	rs12150390	43896228	0.994629
rs17649553	17	43994648	rs17689608	43896528	0.994629
rs17649553	17	43994648	rs62057108	43896616	0.994629
rs17649553	17	43994648	rs62057109	43896637	0.994629
rs17649553	17	43994648	rs78074121	43896690	0.994629
rs17649553	17	43994648	rs62057110	43896734	0.994629
rs17649553	17	43994648	rs577664674	43897026	0.994629
rs17649553	17	43994648	rs62057111	43897130	0.994629
rs17649553	17	43994648	rs62057112	43897202	0.994629
rs17649553	17	43994648	rs78587102	43897246	0.994629
rs17649553	17	43994648	rs62057113	43897449	0.994629
rs17649553	17	43994648	rs78506181	43897480	0.994629
rs17649553	17	43994648	rs79600142	43897722	0.994629
rs17649553	17	43994648	rs554779172	43898362	0.994629
rs17649553	17	43994648	rs111739681	43898459	0.994629
rs17649553	17	43994648	rs17762882	43898887	0.994629
rs17649553	17	43994648	rs17689653	43898963	0.994629
rs17649553	17	43994648	rs17762912	43899161	0.994629
rs17649553	17	43994648	rs62057114	43899401	0.994629
rs17649553	17	43994648	rs62057115	43899417	0.994629
rs17649553	17	43994648	rs78917479	43899611	0.994629
rs17649553	17	43994648	rs62057116	43899655	0.994629
rs17649553	17	43994648	rs62057117	43899657	0.994629
rs17649553	17	43994648	rs62057118	43899727	0.994629
rs17649553	17	43994648	rs62057119	43899736	0.994629
rs17649553	17	43994648	rs17762954	43899786	0.994629
rs17649553	17	43994648	rs55979424	43900081	0.994629
rs17649553	17	43994648	rs55638417	43900434	0.994629
rs17649553	17	43994648	rs79501144	43900697	0.994629
rs17649553	17	43994648	rs62057121	43900760	0.994629
rs17649553	17	43994648	rs112137135	43900817	0.994629
rs17649553	17	43994648	rs62057122	43901001	0.994629
rs17649553	17	43994648	rs62057123	43901238	0.994629
rs17649553	17	43994648	rs62057143	43901528	0.994629
rs17649553	17	43994648	rs62057144	43901558	0.994629
rs17649553	17	43994648	rs4335809	43902216	0.994629
rs17649553	17	43994648	rs4523962	43902522	0.994629
rs17649553	17	43994648	rs3885074	43902738	0.994629
rs17649553	17	43994648	rs3885075	43902799	0.994629
rs17649553	17	43994648	rs41280116	43902842	0.994629
rs17649553	17	43994648	rs34283254	43902861	0.994629
rs17649553	17	43994648	rs1912151	43902944	0.994629
rs17649553	17	43994648	rs1396862	43902997	0.994629
rs17649553	17	43994648	rs41280118	43903089	0.994629
rs17649553	17	43994648	rs62057146	43903106	0.994629
rs17649553	17	43994648	rs62057147	43903298	0.994629
rs17649553	17	43994648	rs17763050	43903336	0.994629
rs17649553	17	43994648	rs62057149	43903546	0.994629
rs17649553	17	43994648	rs62057150	43903548	0.994629
rs17649553	17	43994648	rs62057152	43904110	0.994629
rs17649553	17	43994648	rs17689824	43904397	0.994629
rs17649553	17	43994648	rs62057153	43904528	0.994629
rs17649553	17	43994648	rs62057154	43904610	0.994629
rs17649553	17	43994648	rs62057155	43904673	0.994629
rs17649553	17	43994648	rs62057156	43904948	0.994629
rs17649553	17	43994648	rs78872653	43905134	0.994629
rs17649553	17	43994648	rs62057157	43905313	0.994629
rs17649553	17	43994648	rs17763086	43905481	0.994629
rs17649553	17	43994648	rs62057158	43907143	0.994629
rs17649553	17	43994648	rs551188177	43907641	0.994629
rs17649553	17	43994648	rs1876831	43907745	0.994629
rs17649553	17	43994648	rs16940665	43907896	0.994629
rs17649553	17	43994648	rs16940668	43907966	0.994629
rs17649553	17	43994648	rs16940671	43908151	0.994629
rs17649553	17	43994648	rs16940672	43908152	0.994629
rs17649553	17	43994648	rs565667714	43908476	0.994629
rs17649553	17	43994648	rs55763795	43908773	0.994629
rs17649553	17	43994648	rs55865707	43908826	0.994629
rs17649553	17	43994648	rs17689918	43910088	0.994629
rs17649553	17	43994648	rs62054763	43910262	0.994629
rs17649553	17	43994648	rs16940674	43910507	0.994629
rs17649553	17	43994648	rs1876830	43911352	0.994629
rs17649553	17	43994648	rs1876829	43911443	0.994629
rs17649553	17	43994648	rs1876828	43911525	0.994629
rs17649553	17	43994648	rs1876827	43911832	0.994629
rs17649553	17	43994648	rs16940677	43911898	0.994629
rs17649553	17	43994648	rs16940681	43912159	0.994629
rs17649553	17	43994648	rs28364021	43912282	0.994629
rs17649553	17	43994648	rs2316765	43912454	0.994629
rs17649553	17	43994648	rs878886	43912490	0.994629
rs17649553	17	43994648	rs878887	43912582	0.994629
rs17649553	17	43994648	rs878888	43912635	0.994629
rs17649553	17	43994648	rs4525537	43912723	0.994629
rs17649553	17	43994648	rs4640231	43912786	0.994629
rs17649553	17	43994648	rs4482334	43912830	0.994629
rs17649553	17	43994648	rs56127111	43913315	0.994629
rs17649553	17	43994648	rs549810804	43913360	0.994629
rs17649553	17	43994648	rs10445362	43914554	0.994629
rs17649553	17	43994648	rs10445363	43914558	0.994629
rs17649553	17	43994648	rs62054802	43914598	0.994629
rs17649553	17	43994648	rs62054803	43914728	0.994629
rs17649553	17	43994648	rs62054804	43914809	0.994629
rs17649553	17	43994648	rs71904125	43914990	0.994629
rs17649553	17	43994648	rs62054805	43915054	0.994629
rs17649553	17	43994648	rs62054806	43915312	0.994629
rs17649553	17	43994648	rs10445364	43916356	0.994629
rs17649553	17	43994648	rs10445333	43916509	0.994629
rs17649553	17	43994648	rs78328427	43916932	0.994629
rs17649553	17	43994648	rs77692262	43917086	0.994629
rs17649553	17	43994648	rs56023973	43917776	0.994629
rs17649553	17	43994648	rs17763515	43917818	0.994629
rs17649553	17	43994648	rs17763533	43918190	0.994629
rs17649553	17	43994648	rs62054809	43918239	0.994629
rs17649553	17	43994648	rs201679950	43918301	0.994629
rs17649553	17	43994648	rs112583797	43918418	0.994629
rs17649553	17	43994648	rs74922289	43918524	0.994629
rs17649553	17	43994648	rs56971664	43918613	0.994629
rs17649553	17	43994648	rs62054811	43918651	0.994629
rs17649553	17	43994648	rs56150806	43919301	0.994629
rs17649553	17	43994648	rs17690314	43919884	0.994629
rs17649553	17	43994648	rs569456595	43920219	0.994629
rs17649553	17	43994648	rs56233672	43920300	0.994629
rs17649553	17	43994648	rs56354807	43920378	0.994629
rs17649553	17	43994648	rs55718212	43920411	0.994629
rs17649553	17	43994648	rs17690326	43920974	0.994629
rs17649553	17	43994648	rs17763596	43921210	0.994629
rs17649553	17	43994648	rs62054814	43921572	0.994629
rs17649553	17	43994648	rs17763634	43921754	0.994629
rs17649553	17	43994648	rs62621252	43922942	0.994629
rs17649553	17	43994648	rs62054815	43923266	0.994629
rs17649553	17	43994648	rs12185268	43923683	0.994629
rs17649553	17	43994648	rs12185235	43923703	0.994629
rs17649553	17	43994648	rs11079725	43923934	0.994629
rs17649553	17	43994648	rs12373123	43924073	0.994629
rs17649553	17	43994648	rs12373139	43924130	0.994629
rs17649553	17	43994648	rs12373142	43924200	0.994629
rs17649553	17	43994648	rs12373124	43924219	0.994629
rs17649553	17	43994648	rs12373140	43924231	0.994629
rs17649553	17	43994648	rs17690661	43924521	0.994629
rs17649553	17	43994648	rs55943825	43924776	0.994629
rs17649553	17	43994648	rs17690679	43924803	0.994629
rs17649553	17	43994648	rs62054824	43929992	0.994629
rs17649553	17	43994648	rs79589869	43930238	0.994629
rs17649553	17	43994648	rs2316769	43930798	0.994629
rs17649553	17	43994648	rs2873268	43930955	0.994629
rs17649553	17	43994648	rs4340365	43930980	0.994629
rs17649553	17	43994648	rs2873269	43931122	0.994629
rs17649553	17	43994648	rs56026128	43931244	0.994629
rs17649553	17	43994648	rs56329743	43931245	0.994629
rs17649553	17	43994648	rs56288604	43931380	0.994629
rs17649553	17	43994648	rs17690987	43931626	0.994629
rs17649553	17	43994648	rs56146262	43931907	0.994629
rs17649553	17	43994648	rs55942528	43932028	0.994629
rs17649553	17	43994648	rs56254732	43932049	0.994629
rs17649553	17	43994648	rs55751924	43932155	0.994629
rs17649553	17	43994648	rs113856644	43932277	0.994629
rs17649553	17	43994648	rs62054831	43932381	0.994629
rs17649553	17	43994648	rs76563578	43933879	0.994629
rs17649553	17	43994648	rs370644144	43933956	0.994629
rs17649553	17	43994648	rs111962225	43934016	0.994629
rs17649553	17	43994648	rs113093579	43934116	0.994629
rs17649553	17	43994648	rs62054834	43934314	0.994629
rs17649553	17	43994648	rs112588484	43934587	0.994629
rs17649553	17	43994648	rs62054835	43934672	0.994629
rs17649553	17	43994648	rs10445369	43934776	0.994629
rs17649553	17	43994648	rs10445334	43934826	0.994629
rs17649553	17	43994648	rs10445335	43934896	0.994629
rs17649553	17	43994648	rs10445336	43934948	0.994629
rs17649553	17	43994648	rs10445370	43935118	0.994629
rs17649553	17	43994648	rs55996632	43935888	0.994629
rs17649553	17	43994648	rs55886302	43936011	0.994629
rs17649553	17	43994648	rs56136075	43936298	0.994629
rs17649553	17	43994648	rs62054839	43936804	0.994629
rs17649553	17	43994648	rs62054840	43936812	0.994629
rs17649553	17	43994648	rs62054841	43937104	0.994629
rs17649553	17	43994648	rs62054842	43937162	0.994629
rs17649553	17	43994648	rs62054843	43937184	0.994629
rs17649553	17	43994648	rs62054844	43937333	0.994629
rs17649553	17	43994648	rs76627340	43937460	0.994629
rs17649553	17	43994648	rs75945623	43937505	0.994629
rs17649553	17	43994648	rs79889833	43937633	0.994629
rs17649553	17	43994648	rs77625338	43937671	0.994629
rs17649553	17	43994648	rs77489223	43937736	0.994629
rs17649553	17	43994648	rs55888391	43938107	0.994629
rs17649553	17	43994648	rs74872829	43938394	0.994629
rs17649553	17	43994648	rs76329216	43938499	0.994629
rs17649553	17	43994648	rs62054846	43938634	0.994629
rs17649553	17	43994648	rs55646970	43938796	0.994629
rs17649553	17	43994648	rs55673092	43938882	0.994629
rs17649553	17	43994648	rs56347602	43939255	0.994629
rs17649553	17	43994648	rs56026524	43939389	0.994629
rs17649553	17	43994648	rs56100710	43939395	0.994629
rs17649553	17	43994648	rs56026232	43939399	0.994629
rs17649553	17	43994648	rs56249080	43939432	0.994629
rs17649553	17	43994648	rs56227067	43939609	0.994629
rs17649553	17	43994648	rs55719714	43939638	0.994629
rs17649553	17	43994648	rs56299858	43939659	0.994629
rs17649553	17	43994648	rs62054857	43939936	0.994629
rs17649553	17	43994648	rs75210307	43940012	0.994629
rs17649553	17	43994648	rs74944644	43940020	0.994629
rs17649553	17	43994648	rs79412431	43940021	0.994629
rs17649553	17	43994648	rs62054858	43940188	0.994629
rs17649553	17	43994648	rs79406732	43940497	0.994629
rs17649553	17	43994648	rs62054859	43940685	0.994629
rs17649553	17	43994648	rs62055460	43940825	0.994629
rs17649553	17	43994648	rs62055461	43941350	0.994629
rs17649553	17	43994648	rs62055462	43941476	0.994629
rs17649553	17	43994648	rs62055463	43941491	0.994629
rs17649553	17	43994648	rs77652965	43941608	0.994629
rs17649553	17	43994648	rs75690239	43941710	0.994629
rs17649553	17	43994648	rs62055464	43941858	0.994629
rs17649553	17	43994648	rs62055465	43942046	0.994629
rs17649553	17	43994648	rs62055466	43942656	0.994629
rs17649553	17	43994648	rs62055467	43942820	0.994629
rs17649553	17	43994648	rs62055468	43943000	0.994629
rs17649553	17	43994648	rs62055469	43943655	0.994629
rs17649553	17	43994648	rs62055470	43943657	0.994629
rs17649553	17	43994648	rs62055471	43943755	0.994629
rs17649553	17	43994648	rs56327054	43943957	0.994629
rs17649553	17	43994648	rs56036719	43943974	0.994629
rs17649553	17	43994648	rs55781174	43944158	0.994629
rs17649553	17	43994648	rs12150223	43944204	0.994629
rs17649553	17	43994648	rs12150516	43944519	0.994629
rs17649553	17	43994648	rs62055475	43945106	0.994629
rs17649553	17	43994648	rs527658313	43945495	0.994629
rs17649553	17	43994648	rs62055477	43945687	0.994629
rs17649553	17	43994648	rs78637438	43945855	0.994629
rs17649553	17	43994648	rs2316771	43945931	0.994629
rs17649553	17	43994648	rs62055478	43945938	0.994629
rs17649553	17	43994648	rs1078830	43946112	0.994629
rs17649553	17	43994648	rs2316773	43946536	0.994629
rs17649553	17	43994648	rs2316774	43946642	0.994629
rs17649553	17	43994648	rs739643	43946707	0.994629
rs17649553	17	43994648	rs739642	43946838	0.994629
rs17649553	17	43994648	rs757055	43946875	0.994629
rs17649553	17	43994648	rs75676226	43947171	0.994629
rs17649553	17	43994648	rs537884534	43947176	0.994629
rs17649553	17	43994648	rs56398500	43947488	0.994629
rs17649553	17	43994648	rs56289364	43947928	0.994629
rs17649553	17	43994648	rs62055483	43948040	0.994629
rs17649553	17	43994648	rs78238042	43948159	0.994629
rs17649553	17	43994648	rs55673340	43948733	0.994629
rs17649553	17	43994648	rs55967721	43948977	0.994629
rs17649553	17	43994648	rs77092481	43949008	0.994629
rs17649553	17	43994648	rs62055486	43949092	0.994629
rs17649553	17	43994648	rs34097347	43949448	0.994629
rs17649553	17	43994648	rs2106784	43949892	0.994629
rs17649553	17	43994648	rs2158072	43950195	0.994629
rs17649553	17	43994648	rs62055488	43950394	0.994629
rs17649553	17	43994648	rs62055489	43950441	0.994629
rs17649553	17	43994648	rs531196238	43950444	0.994629
rs17649553	17	43994648	rs62055490	43950533	0.994629
rs17649553	17	43994648	rs10491140	43950976	0.994629
rs17649553	17	43994648	rs62055491	43951120	0.994629
rs17649553	17	43994648	rs34416056	43951220	0.994629
rs17649553	17	43994648	rs62055492	43951345	0.994629
rs17649553	17	43994648	rs574917819	43951599	0.994629
rs17649553	17	43994648	rs2055794	43951717	0.994629
rs17649553	17	43994648	rs2055795	43951995	0.994629
rs17649553	17	43994648	rs2055796	43952191	0.994629
rs17649553	17	43994648	rs80348388	43952634	0.994629
rs17649553	17	43994648	rs111321973	43953170	0.994629
rs17649553	17	43994648	rs62055496	43953307	0.994629
rs17649553	17	43994648	rs62055497	43953529	0.994629
rs17649553	17	43994648	rs2188888	43953695	0.994629
rs17649553	17	43994648	rs3919455	43953707	0.994629
rs17649553	17	43994648	rs2214258	43953719	0.994629
rs17649553	17	43994648	rs62055498	43953814	0.994629
rs17649553	17	43994648	rs62055499	43953991	0.994629
rs17649553	17	43994648	rs62055500	43954134	0.994629
rs17649553	17	43994648	rs62055501	43954227	0.994629
rs17649553	17	43994648	rs62055502	43954284	0.994629
rs17649553	17	43994648	rs916793	43954686	0.994629
rs17649553	17	43994648	rs535514148	43954982	0.994629
rs17649553	17	43994648	rs4441322	43955030	0.994629
rs17649553	17	43994648	rs113414067	43955093	0.994629
rs17649553	17	43994648	rs55905252	43955365	0.994629
rs17649553	17	43994648	rs62055515	43956370	0.994629
rs17649553	17	43994648	rs62055516	43956390	0.994629
rs17649553	17	43994648	rs62055517	43956425	0.994629
rs17649553	17	43994648	rs62055518	43956505	0.994629
rs17649553	17	43994648	rs56364632	43956642	0.994629
rs17649553	17	43994648	rs55768605	43956734	0.994629
rs17649553	17	43994648	rs55653657	43956778	0.994629
rs17649553	17	43994648	rs55894109	43957221	0.994629
rs17649553	17	43994648	rs56101773	43957269	0.994629
rs17649553	17	43994648	rs56249780	43957328	0.994629
rs17649553	17	43994648	rs55721252	43958099	0.994629
rs17649553	17	43994648	rs55876817	43958139	0.994629
rs17649553	17	43994648	rs55944735	43958172	0.994629
rs17649553	17	43994648	rs535791904	43958207	0.994629
rs17649553	17	43994648	rs55711631	43958431	0.994629
rs17649553	17	43994648	rs62055525	43958736	0.994629
rs17649553	17	43994648	rs112915466	43958744	0.994629
rs17649553	17	43994648	rs56343551	43959092	0.994629
rs17649553	17	43994648	rs55975673	43959113	0.994629
rs17649553	17	43994648	rs56387391	43959261	0.994629
rs17649553	17	43994648	rs2019816	43959661	0.994629
rs17649553	17	43994648	rs2006305	43959752	0.994629
rs17649553	17	43994648	rs2019822	43959918	0.994629
rs17649553	17	43994648	rs62055529	43960020	0.994629
rs17649553	17	43994648	rs79580365	43960172	0.994629
rs17649553	17	43994648	rs55937610	43960283	0.994629
rs17649553	17	43994648	rs56365901	43960323	0.994629
rs17649553	17	43994648	rs55767267	43960325	0.994629
rs17649553	17	43994648	rs56194412	43960600	0.994629
rs17649553	17	43994648	rs56338487	43960812	0.994629
rs17649553	17	43994648	rs56301449	43960918	0.994629
rs17649553	17	43994648	rs62055538	43960997	0.994629
rs17649553	17	43994648	rs62055539	43961044	0.994629
rs17649553	17	43994648	rs62055540	43961142	0.994629
rs17649553	17	43994648	rs17770108	43961292	0.994629
rs17649553	17	43994648	rs62055541	43962017	0.994629
rs17649553	17	43994648	rs77426526	43962982	0.994629
rs17649553	17	43994648	rs77129180	43963046	0.994629
rs17649553	17	43994648	rs74863825	43963120	0.994629
rs17649553	17	43994648	rs80254317	43963282	0.994629
rs17649553	17	43994648	rs112425426	43963416	0.994629
rs17649553	17	43994648	rs62055542	43963844	0.994629
rs17649553	17	43994648	rs17770120	43963943	0.994629
rs17649553	17	43994648	rs17770150	43964163	0.994629
rs17649553	17	43994648	rs17770186	43964191	0.994629
rs17649553	17	43994648	rs17691449	43964283	0.994629
rs17649553	17	43994648	rs62055545	43964561	0.994629
rs17649553	17	43994648	rs62055546	43964567	0.994629
rs17649553	17	43994648	rs62055547	43964755	0.994629
rs17649553	17	43994648	rs62055548	43964899	0.994629
rs17649553	17	43994648	rs113327263	43965063	0.994629
rs17649553	17	43994648	rs530372195	43965429	0.994629
rs17649553	17	43994648	rs62055549	43965595	0.994629
rs17649553	17	43994648	rs62055550	43965680	0.994629
rs17649553	17	43994648	rs62055551	43965687	0.994629
rs17649553	17	43994648	rs62055552	43965955	0.994629
rs17649553	17	43994648	rs62055553	43966178	0.994629
rs17649553	17	43994648	rs62055554	43966260	0.994629
rs17649553	17	43994648	rs62055555	43966282	0.994629
rs17649553	17	43994648	rs111941646	43966608	0.994629
rs17649553	17	43994648	rs62055556	43966749	0.994629
rs17649553	17	43994648	rs62055557	43966795	0.994629
rs17649553	17	43994648	rs62055558	43966955	0.994629
rs17649553	17	43994648	rs62055559	43967138	0.994629
rs17649553	17	43994648	rs79193046	43967562	0.994629
rs17649553	17	43994648	rs17691466	43968219	0.994629
rs17649553	17	43994648	rs17691508	43968463	0.994629
rs17649553	17	43994648	rs62056760	43968572	0.994629
rs17649553	17	43994648	rs140458370	43968718	0.994629
rs17649553	17	43994648	rs55943606	43968874	0.994629
rs17649553	17	43994648	rs55895732	43968937	0.994629
rs17649553	17	43994648	rs55960528	43968994	0.994629
rs17649553	17	43994648	rs55877243	43969019	0.994629
rs17649553	17	43994648	rs17770296	43969136	0.994629
rs17649553	17	43994648	rs17691556	43969168	0.994629
rs17649553	17	43994648	rs575495169	43969258	0.994629
rs17649553	17	43994648	rs62056761	43969686	0.994629
rs17649553	17	43994648	rs17770337	43969779	0.994629
rs17649553	17	43994648	rs62056773	43969833	0.994629
rs17649553	17	43994648	rs62056774	43969901	0.994629
rs17649553	17	43994648	rs62056775	43969952	0.994629
rs17649553	17	43994648	rs62056776	43969995	0.994629
rs17649553	17	43994648	rs146712066	43970012	0.994629
rs17649553	17	43994648	rs78729125	43970108	0.994629
rs17649553	17	43994648	rs17770343	43970154	0.994629
rs17649553	17	43994648	rs62056777	43970303	0.994629
rs17649553	17	43994648	rs17691610	43970662	0.994629
rs17649553	17	43994648	rs560623594	43971206	0.994629
rs17649553	17	43994648	rs138325961	43971238	0.994629
rs17649553	17	43994648	rs76594404	43971457	0.994629
rs17649553	17	43994648	rs80233201	43971481	0.994629
rs17649553	17	43994648	rs62056778	43971604	0.994629
rs17649553	17	43994648	rs11575895	43971785	0.994629
rs17649553	17	43994648	rs62056779	43971937	0.994629
rs17649553	17	43994648	rs546638784	43972025	0.994629
rs17649553	17	43994648	rs11575896	43972142	0.994629
rs17649553	17	43994648	rs74457229	43972581	0.994629
rs17649553	17	43994648	rs74548327	43973080	0.994629
rs17649553	17	43994648	rs111972148	43973121	0.994629
rs17649553	17	43994648	rs76324150	43973233	0.994629
rs17649553	17	43994648	rs113347741	43973408	0.994629
rs17649553	17	43994648	rs78720789	43973413	0.994629
rs17649553	17	43994648	rs62056780	43973652	0.994629
rs17649553	17	43994648	rs62056781	43973899	0.994629
rs17649553	17	43994648	rs74496580	43974065	0.994629
rs17649553	17	43994648	rs62056782	43974230	0.994629
rs17649553	17	43994648	rs534193614	43974343	0.994629
rs17649553	17	43994648	rs113161176	43974354	0.994629
rs17649553	17	43994648	rs62056783	43974549	0.994629
rs17649553	17	43994648	rs62056784	43974889	0.994629
rs17649553	17	43994648	rs62056785	43975263	0.994629
rs17649553	17	43994648	rs62056786	43975285	0.994629
rs17649553	17	43994648	rs62056789	43975415	0.994629
rs17649553	17	43994648	rs62056790	43975417	0.994629
rs17649553	17	43994648	rs62056791	43976064	0.994629
rs17649553	17	43994648	rs77561671	43976627	0.994629
rs17649553	17	43994648	rs62056792	43976644	0.994629
rs17649553	17	43994648	rs62056793	43977018	0.994629
rs17649553	17	43994648	rs62056794	43977049	0.994629
rs17649553	17	43994648	rs1864324	43977702	0.994629
rs17649553	17	43994648	rs1864325	43977827	0.994629
rs17649553	17	43994648	rs62056795	43978041	0.994629
rs17649553	17	43994648	rs62056796	43978120	0.994629
rs17649553	17	43994648	rs55691306	43978295	0.994629
rs17649553	17	43994648	rs56306380	43978306	0.994629
rs17649553	17	43994648	rs55841786	43978308	0.994629
rs17649553	17	43994648	rs55823844	43978320	0.994629
rs17649553	17	43994648	rs1560310	43978534	0.994629
rs17649553	17	43994648	rs1467962	43978604	0.994629
rs17649553	17	43994648	rs1560311	43978625	0.994629
rs17649553	17	43994648	rs1467963	43978934	0.994629
rs17649553	17	43994648	rs62056800	43979468	0.994629
rs17649553	17	43994648	rs62056801	43979504	0.994629
rs17649553	17	43994648	rs113834264	43979622	0.994629
rs17649553	17	43994648	rs2099151	43979822	0.994629
rs17649553	17	43994648	rs2082068	43979971	0.994629
rs17649553	17	43994648	rs1984937	43980530	0.994629
rs17649553	17	43994648	rs62056802	43980762	0.994629
rs17649553	17	43994648	rs112003140	43980998	0.994629
rs17649553	17	43994648	rs111689007	43981103	0.994629
rs17649553	17	43994648	rs113589236	43981795	0.994629
rs17649553	17	43994648	rs113029914	43981831	0.994629
rs17649553	17	43994648	rs112275277	43981958	0.994629
rs17649553	17	43994648	rs367820416	43982069	0.994629
rs17649553	17	43994648	rs62056803	43982159	0.994629
rs17649553	17	43994648	rs62056804	43982286	0.994629
rs17649553	17	43994648	rs77084869	43982903	0.994629
rs17649553	17	43994648	rs74573628	43982961	0.994629
rs17649553	17	43994648	rs75617973	43983159	0.994629
rs17649553	17	43994648	rs62056805	43983363	0.994629
rs17649553	17	43994648	rs62056806	43983801	0.994629
rs17649553	17	43994648	rs62056807	43984253	0.994629
rs17649553	17	43994648	rs1467966	43984399	0.994629
rs17649553	17	43994648	rs62056808	43984646	0.994629
rs17649553	17	43994648	rs62056809	43984669	0.994629
rs17649553	17	43994648	rs62056810	43984672	0.994629
rs17649553	17	43994648	rs79492906	43984864	0.994629
rs17649553	17	43994648	rs74509629	43985597	0.994629
rs17649553	17	43994648	rs79290980	43985662	0.994629
rs17649553	17	43994648	rs1467968	43986396	0.994629
rs17649553	17	43994648	rs4371195	43986420	0.994629
rs17649553	17	43994648	rs12150125	43986432	0.994629
rs17649553	17	43994648	rs12150527	43986462	0.994629
rs17649553	17	43994648	rs7502888	43986992	0.994629
rs17649553	17	43994648	rs62056812	43987154	0.994629
rs17649553	17	43994648	rs111447859	43987184	0.994629
rs17649553	17	43994648	rs28439143	43987723	0.994629
rs17649553	17	43994648	rs62056837	43988884	0.994629
rs17649553	17	43994648	rs62056838	43989087	0.994629
rs17649553	17	43994648	rs66760063	43989129	0.994629
rs17649553	17	43994648	rs199995459	43989149	0.994629
rs17649553	17	43994648	rs66619507	43989151	0.994629
rs17649553	17	43994648	rs551502648	43989159	0.994629
rs17649553	17	43994648	rs62056839	43989221	0.994629
rs17649553	17	43994648	rs542122120	43989509	0.994629
rs17649553	17	43994648	rs62056840	43989689	0.994629
rs17649553	17	43994648	rs112116311	43989898	0.994629
rs17649553	17	43994648	rs78209533	43989909	0.994629
rs17649553	17	43994648	rs62056841	43990041	0.994629
rs17649553	17	43994648	rs79860128	43990072	0.994629
rs17649553	17	43994648	rs9944484	43990662	0.994629
rs17649553	17	43994648	rs17563965	43990919	0.994629
rs17649553	17	43994648	rs549533582	43991252	0.994629
rs17649553	17	43994648	rs17563986	43991272	0.994629
rs17649553	17	43994648	rs567752859	43991468	0.994629
rs17649553	17	43994648	rs17564020	43991781	0.994629
rs17649553	17	43994648	rs55682376	43991888	0.994629
rs17649553	17	43994648	rs55788678	43992233	0.994629
rs17649553	17	43994648	rs56042957	43992244	0.994629
rs17649553	17	43994648	rs55810795	43992283	0.994629
rs17649553	17	43994648	rs55933304	43992305	0.994629
rs17649553	17	43994648	rs62056848	43992456	0.994629
rs17649553	17	43994648	rs62056849	43992463	0.994629
rs17649553	17	43994648	rs62056851	43992806	0.994629
rs17649553	17	43994648	rs62056856	43992939	0.994629
rs17649553	17	43994648	rs111541901	43994358	0.994629
rs17649553	17	43994648	rs17649518	43994386	0.994629
rs17649553	17	43994648	rs62056859	43994435	0.994629
rs17649553	17	43994648	rs569100772;rs557680344	43994508	0.994629
rs17649553	17	43994648	rs112647192	43994623	0.994629
rs17649553	17	43994648	rs17649571	43994952	0.994629
rs17649553	17	43994648	rs17564153	43995098	0.994629
rs17649553	17	43994648	rs200326647	43995139	0.994629
rs17649553	17	43994648	rs17649635	43995990	0.994629
rs17649553	17	43994648	rs550396226	43996716	0.994629
rs17649553	17	43994648	rs55760800	43996908	0.994629
rs17649553	17	43994648	rs56303672	43996960	0.994629
rs17649553	17	43994648	rs17649641	43997372	0.994629
rs17649553	17	43994648	rs75046472	43997499	0.994629
rs17649553	17	43994648	rs62058962	43998151	0.994629
rs17649553	17	43994648	rs1467969	43998328	0.994629
rs17649553	17	43994648	rs1467970	43998574	0.994629
rs17649553	17	43994648	rs767058	43998767	0.994629
rs17649553	17	43994648	rs767057	43998822	0.994629
rs17649553	17	43994648	rs767056	43998910	0.994629
rs17649553	17	43994648	rs767059	43999100	0.994629
rs17649553	17	43994648	rs62058965	43999529	0.994629
rs17649553	17	43994648	rs1967981	43999785	0.994629
rs17649553	17	43994648	rs1476127	43999793	0.994629
rs17649553	17	43994648	rs55929431	44000202	0.994629
rs17649553	17	43994648	rs8079501	44000234	0.994629
rs17649553	17	43994648	rs56002706	44000505	0.994629
rs17649553	17	43994648	rs8078495	44000610	0.994629
rs17649553	17	43994648	rs17649866	44000914	0.994629
rs17649553	17	43994648	rs62058968	44001228	0.994629
rs17649553	17	43994648	rs17564493	44001379	0.994629
rs17649553	17	43994648	rs548703885	44001549	0.994629
rs17649553	17	43994648	rs17649918	44001621	0.994629
rs17649553	17	43994648	rs17649954	44001661	0.994629
rs17649553	17	43994648	rs55685451	44001957	0.994629
rs17649553	17	43994648	rs17564591	44002062	0.994629
rs17649553	17	43994648	rs17564619	44002138	0.994629
rs17649553	17	43994648	rs62059003	44002431	0.994629
rs17649553	17	43994648	rs17650063	44002555	0.994629
rs17649553	17	43994648	rs17564703	44002595	0.994629
rs17649553	17	43994648	rs76090253	44002969	0.994629
rs17649553	17	43994648	rs147319425	44003133	0.994629
rs17649553	17	43994648	rs55788597	44003397	0.994629
rs17649553	17	43994648	rs56197117	44003446	0.994629
rs17649553	17	43994648	rs371618052	44003580	0.994629
rs17649553	17	43994648	rs56249311	44003599	0.994629
rs17649553	17	43994648	rs137941099	44003625	0.994629
rs17649553	17	43994648	rs62059004	44003893	0.994629
rs17649553	17	43994648	rs76500077	44004076	0.994629
rs17649553	17	43994648	rs62059005	44004472	0.994629
rs17649553	17	43994648	rs62059007	44005615	0.994629
rs17649553	17	43994648	rs62059008	44006085	0.994629
rs17649553	17	43994648	rs62059009	44006130	0.994629
rs17649553	17	43994648	rs62061705	44006252	0.994629
rs17649553	17	43994648	rs565164746;rs542958940	44006453	0.994629
rs17649553	17	43994648	rs17564829	44006601	0.994629
rs17649553	17	43994648	rs62061706	44006896	0.994629
rs17649553	17	43994648	rs62061707	44006954	0.994629
rs17649553	17	43994648	rs62061708	44006956	0.994629
rs17649553	17	43994648	rs62061709	44007493	0.994629
rs17649553	17	43994648	rs62061710	44007727	0.994629
rs17649553	17	43994648	rs62061711	44007764	0.994629
rs17649553	17	43994648	rs67236531	44007773	0.994629
rs17649553	17	43994648	rs62061712	44009876	0.994629
rs17649553	17	43994648	rs7501759	44009921	0.994629
rs17649553	17	43994648	rs2316782	44010040	0.994629
rs17649553	17	43994648	rs2316783	44010118	0.994629
rs17649553	17	43994648	rs4255816	44010364	0.994629
rs17649553	17	43994648	rs62061713	44010405	0.994629
rs17649553	17	43994648	rs62061714	44010452	0.994629
rs17649553	17	43994648	rs200924217	44010463	0.994629
rs17649553	17	43994648	rs113952577	44010661	0.994629
rs17649553	17	43994648	rs78077519	44010984	0.994629
rs17649553	17	43994648	rs17564871	44011018	0.994629
rs17649553	17	43994648	rs17650258	44011073	0.994629
rs17649553	17	43994648	rs62061715	44011526	0.994629
rs17649553	17	43994648	rs17564948	44011749	0.994629
rs17649553	17	43994648	rs17564983	44011825	0.994629
rs17649553	17	43994648	rs62061716	44012096	0.994629
rs17649553	17	43994648	rs62061717	44012248	0.994629
rs17649553	17	43994648	rs62061718	44012260	0.994629
rs17649553	17	43994648	rs17650335	44012343	0.994629
rs17649553	17	43994648	rs77924424	44012915	0.994629
rs17649553	17	43994648	rs62061719	44012989	0.994629
rs17649553	17	43994648	rs17650381	44013024	0.994629
rs17649553	17	43994648	rs17650417	44013103	0.994629
rs17649553	17	43994648	rs62061720	44013189	0.994629
rs17649553	17	43994648	rs62061721	44013346	0.994629
rs17649553	17	43994648	rs79857651	44013475	0.994629
rs17649553	17	43994648	rs113756354	44013483	0.994629
rs17649553	17	43994648	rs12150111	44013938	0.994629
rs17649553	17	43994648	rs12150460	44014137	0.994629
rs17649553	17	43994648	rs12150195	44014263	0.994629
rs17649553	17	43994648	rs55874169	44014384	0.994629
rs17649553	17	43994648	rs12150229	44015446	0.994629
rs17649553	17	43994648	rs12150230	44015464	0.994629
rs17649553	17	43994648	rs12150576	44015624	0.994629
rs17649553	17	43994648	rs12150235	44015745	0.994629
rs17649553	17	43994648	rs12150242	44015816	0.994629
rs17649553	17	43994648	rs12150104	44015929	0.994629
rs17649553	17	43994648	rs544670953	44016011	0.994629
rs17649553	17	43994648	rs62061725	44016157	0.994629
rs17649553	17	43994648	rs62061726	44016341	0.994629
rs17649553	17	43994648	rs113537106	44016462	0.994629
rs17649553	17	43994648	rs532869080	44016601	0.994629
rs17649553	17	43994648	rs62061727	44017124	0.994629
rs17649553	17	43994648	rs62061728	44017180	0.994629
rs17649553	17	43994648	rs62061729	44017283	0.994629
rs17649553	17	43994648	rs62061730	44017342	0.994629
rs17649553	17	43994648	rs62061731	44017666	0.994629
rs17649553	17	43994648	rs62061732	44017941	0.994629
rs17649553	17	43994648	rs62062768	44019479	0.994629
rs17649553	17	43994648	rs62062769	44019643	0.994629
rs17649553	17	43994648	rs62062770	44019680	0.994629
rs17649553	17	43994648	rs62062771	44020282	0.994629
rs17649553	17	43994648	rs62062772	44020314	0.994629
rs17649553	17	43994648	rs62062773	44020545	0.994629
rs17649553	17	43994648	rs79115768	44021061	0.994629
rs17649553	17	43994648	rs62062774	44021463	0.994629
rs17649553	17	43994648	rs2316784	44021699	0.994629
rs17649553	17	43994648	rs4327091	44021717	0.994629
rs17649553	17	43994648	rs4479290	44021744	0.994629
rs17649553	17	43994648	rs62062776	44022043	0.994629
rs17649553	17	43994648	rs62062777	44022068	0.994629
rs17649553	17	43994648	rs75839508	44022319	0.994629
rs17649553	17	43994648	rs75686108	44022376	0.994629
rs17649553	17	43994648	rs79765413	44022433	0.994629
rs17649553	17	43994648	rs78834738	44022434	0.994629
rs17649553	17	43994648	rs62062778	44022528	0.994629
rs17649553	17	43994648	rs62062779	44022577	0.994629
rs17649553	17	43994648	rs62062780	44022593	0.994629
rs17649553	17	43994648	rs62062781	44022632	0.994629
rs17649553	17	43994648	rs62062782	44023087	0.994629
rs17649553	17	43994648	rs62062783	44023520	0.994629
rs17649553	17	43994648	rs34232924	44023828	0.994629
rs17649553	17	43994648	rs35163442	44023842	0.994629
rs17649553	17	43994648	rs62062784	44024552	0.994629
rs17649553	17	43994648	rs62062785	44024562	0.994629
rs17649553	17	43994648	rs62062787	44024865	0.994629
rs17649553	17	43994648	rs62062788	44024906	0.994629
rs17649553	17	43994648	rs62062789	44025033	0.994629
rs17649553	17	43994648	rs62062790	44025045	0.994629
rs17649553	17	43994648	rs62062791	44025273	0.994629
rs17649553	17	43994648	rs62062792	44025347	0.994629
rs17649553	17	43994648	rs111306685	44025407	0.994629
rs17649553	17	43994648	rs78026984	44025592	0.994629
rs17649553	17	43994648	rs113395365	44025650	0.994629
rs17649553	17	43994648	rs546885732	44025678	0.994629
rs17649553	17	43994648	rs62062793	44026321	0.994629
rs17649553	17	43994648	rs62062794	44026394	0.994629
rs17649553	17	43994648	rs242561	44026548	0.994629
rs17649553	17	43994648	rs62062795	44027090	0.994629
rs17649553	17	43994648	rs62062796	44027316	0.994629
rs17649553	17	43994648	rs62062797	44027366	0.994629
rs17649553	17	43994648	rs62062798	44027383	0.994629
rs17649553	17	43994648	rs62062799	44027521	0.994629
rs17649553	17	43994648	rs62062800	44027753	0.994629
rs17649553	17	43994648	rs530564639	44027836	0.994629
rs17649553	17	43994648	rs62062801	44028011	0.994629
rs17649553	17	43994648	rs62062802	44028045	0.994629
rs17649553	17	43994648	rs62062803	44028183	0.994629
rs17649553	17	43994648	rs535735118	44028469	0.994629
rs17649553	17	43994648	rs74903707	44028707	0.994629
rs17649553	17	43994648	rs77017444	44028796	0.994629
rs17649553	17	43994648	rs76839282	44029178	0.994629
rs17649553	17	43994648	rs540404471	44029510	0.994629
rs17649553	17	43994648	rs17650579	44030115	0.994629
rs17649553	17	43994648	rs17650597	44030195	0.994629
rs17649553	17	43994648	rs17650633	44030231	0.994629
rs17649553	17	43994648	rs552174929	44030263	0.994629
rs17649553	17	43994648	rs17650651	44030311	0.994629
rs17649553	17	43994648	rs62062805	44030773	0.994629
rs17649553	17	43994648	rs62062806	44031420	0.994629
rs17649553	17	43994648	rs55978005	44031540	0.994629
rs17649553	17	43994648	rs56317731	44032073	0.994629
rs17649553	17	43994648	rs55821155	44032470	0.994629
rs17649553	17	43994648	rs56080482	44032597	0.994629
rs17649553	17	43994648	rs17571718	44032768	0.994629
rs17649553	17	43994648	rs78555354	44032879	0.994629
rs17649553	17	43994648	rs17571739	44032915	0.994629
rs17649553	17	43994648	rs62062813	44032956	0.994629
rs17649553	17	43994648	rs62063262	44033002	0.994629
rs17649553	17	43994648	rs113520245	44033132	0.994629
rs17649553	17	43994648	rs113277432	44033169	0.994629
rs17649553	17	43994648	rs112950348	44033188	0.994629
rs17649553	17	43994648	rs62063263	44033394	0.994629
rs17649553	17	43994648	rs62063264	44033401	0.994629
rs17649553	17	43994648	rs62063265	44033468	0.994629
rs17649553	17	43994648	rs62063266	44033488	0.994629
rs17649553	17	43994648	rs17571781	44033802	0.994629
rs17649553	17	43994648	rs56201245	44034340	0.994629
rs17649553	17	43994648	rs528939982	44034486	0.994629
rs17649553	17	43994648	rs55746658	44034575	0.994629
rs17649553	17	43994648	rs56367860	44034673	0.994629
rs17649553	17	43994648	rs62063269	44034833	0.994629
rs17649553	17	43994648	rs17571809	44034859	0.994629
rs17649553	17	43994648	rs80190331	44035233	0.994629
rs17649553	17	43994648	rs17650771	44035367	0.994629
rs17649553	17	43994648	rs77555455	44035516	0.994629
rs17649553	17	43994648	rs17571857	44035706	0.994629
rs17649553	17	43994648	rs62063271	44036047	0.994629
rs17649553	17	43994648	rs572616442	44036129	0.994629
rs17649553	17	43994648	rs62063275	44036287	0.994629
rs17649553	17	43994648	rs62063277	44036462	0.994629
rs17649553	17	43994648	rs17650818	44036787	0.994629
rs17649553	17	43994648	rs62063278	44036914	0.994629
rs17649553	17	43994648	rs62063279	44036936	0.994629
rs17649553	17	43994648	rs113793114	44037079	0.994629
rs17649553	17	43994648	rs571739025	44037106	0.994629
rs17649553	17	43994648	rs62063280	44037299	0.994629
rs17649553	17	43994648	rs17650842	44037491	0.994629
rs17649553	17	43994648	rs552226830;rs111758342	43953240	0.994614
rs12637471	3	182762437	rs9877655	182739376	0.994082
rs6430538	2	135539967	rs4953936	135581512	0.992808
rs6430538	2	135539967	rs6759811	135583170	0.992808
rs1555399	14	67984370	rs12878949	67979977	0.992607
rs1555399	14	67984370	rs12878981	67980031	0.992607
rs1555399	14	67984370	rs12879556	67980074	0.992607
rs1555399	14	67984370	rs10133618	67981403	0.992607
rs1555399	14	67984370	rs11395680	67981696	0.992607
rs1555399	14	67984370	rs2273596	67981870	0.992607
rs1555399	14	67984370	rs7154258	67982254	0.992607
rs1555399	14	67984370	rs33972873	67983346	0.992607
rs1555399	14	67984370	rs7140327	67983540	0.992607
rs1555399	14	67984370	rs7140470	67983559	0.992607
rs1555399	14	67984370	rs7161368	67983868	0.992607
rs1555399	14	67984370	rs1555397	67984540	0.992607
rs4073221	3	18277488	rs66479003	18280276	0.991525
rs4073221	3	18277488	rs7371812	18281071	0.991525
rs4073221	3	18277488	rs67878364	18281446	0.991525
rs4073221	3	18277488	rs71634836	18281590	0.991525
rs4073221	3	18277488	rs35274326	18282459	0.991525
rs4073221	3	18277488	rs35846759	18282821	0.991525
rs4073221	3	18277488	rs34713224	18283681	0.991525
rs34043159	2	102413116	rs35510684	102315321	0.991418
rs199347	7	23293746	rs858273	23294900	0.991356
rs591323	8	16697091	rs685857	16696443	0.99079
rs591323	8	16697091	rs620513	16697593	0.99079
rs591323	8	16697091	rs635052	16698598	0.990768
rs591323	8	16697091	rs635475	16698685	0.990768
rs591323	8	16697091	rs535283	16698710	0.990768
rs1474055	2	169110394	rs76179989	169103999	0.990628
rs10906923	10	15569598	rs17137292	15570869	0.990577
rs10906923	10	15569598	rs10906925	15573633	0.990577
rs1474055	2	169110394	rs34975050	169114057	0.990399
rs1474055	2	169110394	rs12987123	169120541	0.990399
rs4653767	1	226916078	rs10916030	226919908	0.990372
rs4653767	1	226916078	rs708773	226920730	0.990372
rs2740594	8	11707174	rs2645417	11708800	0.989795
rs2740594	8	11707174	rs2740595	11708830	0.989795
rs2694528	5	60273923	rs2120954	60219480	0.989627
rs2694528	5	60273923	rs76281741	60278724	0.989568
rs9275326	6	32666660	rs9275167	32653263	0.989418
rs17649553	17	43994648	rs378392	43687542	0.989337
rs17649553	17	43994648	rs541941751	43707838	0.989337
rs17649553	17	43994648	rs1706748	43722509	0.989337
rs17649553	17	43994648	rs55651627	43758011	0.989337
rs17649553	17	43994648	rs62055714	43764796	0.989337
rs17649553	17	43994648	rs541130252;rs180852499	43766494	0.989337
rs17649553	17	43994648	rs17688511	43773607	0.989337
rs17649553	17	43994648	rs9897399	43804317	0.989337
rs17649553	17	43994648	rs62054437	43825576	0.989337
rs17649553	17	43994648	rs17334944	43828617	0.989337
rs17649553	17	43994648	rs55707339	43842462	0.989337
rs17649553	17	43994648	rs56082319	43844798	0.989337
rs17649553	17	43994648	rs62055955	43854340	0.989337
rs17649553	17	43994648	rs62055956	43854449	0.989337
rs17649553	17	43994648	rs62055957	43854536	0.989337
rs17649553	17	43994648	rs4074462	43855228	0.989337
rs17649553	17	43994648	rs201128097	43914979	0.989337
rs17649553	17	43994648	rs572543580	43914981	0.989337
rs17649553	17	43994648	rs17690176	43916773	0.989337
rs17649553	17	43994648	rs17769490	43925605	0.989337
rs17649553	17	43994648	rs77063768	43925729	0.989337
rs17649553	17	43994648	rs62054817	43925966	0.989337
rs17649553	17	43994648	rs62054818	43926056	0.989337
rs17649553	17	43994648	rs62054819	43926149	0.989337
rs17649553	17	43994648	rs62054820	43926755	0.989337
rs17649553	17	43994648	rs56113217	43926948	0.989337
rs17649553	17	43994648	rs56269136	43926992	0.989337
rs17649553	17	43994648	rs56385754	43927255	0.989337
rs17649553	17	43994648	rs62054822	43927708	0.989337
rs17649553	17	43994648	rs885639	43928614	0.989337
rs17649553	17	43994648	rs551011992	43928629	0.989337
rs17649553	17	43994648	rs56323304	43932129	0.989337
rs17649553	17	43994648	rs62055493	43952944	0.989337
rs17649553	17	43994648	rs62055494	43953016	0.989337
rs17649553	17	43994648	rs62055495	43953043	0.989337
rs17649553	17	43994648	rs570669831	43954416	0.989337
rs17649553	17	43994648	rs56040418	43958079	0.989337
rs17649553	17	43994648	rs56127309	43960341	0.989337
rs17649553	17	43994648	rs56180212	43960911	0.989337
rs17649553	17	43994648	rs80346216	43974476	0.989337
rs17649553	17	43994648	rs76632685	43974477	0.989337
rs17649553	17	43994648	rs17649700	43997901	0.989337
rs17649553	17	43994648	rs113313477	44005186	0.989337
rs17649553	17	43994648	rs112439933	44005226	0.989337
rs17649553	17	43994648	rs113796169	44005254	0.989337
rs17649553	17	43994648	rs112454267	44005329	0.989337
rs17649553	17	43994648	rs112166495	44005361	0.989337
rs17649553	17	43994648	rs17564780	44005413	0.989337
rs17649553	17	43994648	rs28416808	44021218	0.989337
rs17649553	17	43994648	rs62063276	44036408	0.989337
rs17649553	17	43994648	rs373417	43691173	0.989292
rs17649553	17	43994648	rs184745911	43698899	0.989292
rs17649553	17	43994648	rs192252295	43702296	0.989292
rs17649553	17	43994648	rs681485	43707619	0.989292
rs17649553	17	43994648	rs543398310	43714179	0.989292
rs17649553	17	43994648	rs17760733	43746276	0.989292
rs17649553	17	43994648	rs62055717	43766415	0.989292
rs17649553	17	43994648	rs62055718	43766418	0.989292
rs17649553	17	43994648	rs200714673	43773525	0.989292
rs17649553	17	43994648	rs62056932	43789971	0.989292
rs17649553	17	43994648	rs62056933	43789978	0.989292
rs17649553	17	43994648	rs62056934	43790005	0.989292
rs17649553	17	43994648	rs113991678	43795634	0.989292
rs17649553	17	43994648	rs62054372	43798775	0.989292
rs17649553	17	43994648	rs201758601	43798790	0.989292
rs17649553	17	43994648	rs574194744	43837868	0.989292
rs17649553	17	43994648	rs11079720	43840016	0.989292
rs17649553	17	43994648	rs111878933	43856341	0.989292
rs17649553	17	43994648	rs111735741	43856372	0.989292
rs17649553	17	43994648	rs111433752	43857989	0.989292
rs17649553	17	43994648	rs111664122	43857990	0.989292
rs17649553	17	43994648	rs17425752	43906726	0.989292
rs17649553	17	43994648	rs17689882	43906828	0.989292
rs17649553	17	43994648	rs16940676	43911036	0.989292
rs17649553	17	43994648	rs566629636	43912267	0.989292
rs17649553	17	43994648	rs2106786	43919096	0.989292
rs17649553	17	43994648	rs2106785	43919105	0.989292
rs17649553	17	43994648	rs571506818	43977748	0.989292
rs17649553	17	43994648	rs56189701	43987801	0.989292
rs17649553	17	43994648	rs55939347	44013964	0.989292
rs17649553	17	43994648	rs62061723	44014981	0.989292
rs17649553	17	43994648	rs62061724	44014982	0.989292
rs17649553	17	43994648	rs55946323	44031946	0.989292
rs17649553	17	43994648	rs558738552	43751598	0.989265
rs17649553	17	43994648	rs77727624	43790770	0.989265
rs17649553	17	43994648	rs12150048	43827471	0.989265
rs17649553	17	43994648	rs62055934	43848638	0.989265
rs17649553	17	43994648	rs542104993	43909435	0.989265
rs17649553	17	43994648	rs17763199	43910183	0.989265
rs17649553	17	43994648	rs561861374;rs557912326	43956139	0.989265
rs17649553	17	43994648	rs541171022	43966910	0.989265
rs17649553	17	43994648	rs113271363	43996721	0.989265
rs17649553	17	43994648	rs553697096	43666251	0.989251
rs17649553	17	43994648	rs369209138	43680850	0.989251
rs17649553	17	43994648	rs540358971	43681304	0.989251
rs17649553	17	43994648	rs561649369	43681316	0.989251
rs17649553	17	43994648	rs4528616	43683597	0.989251
rs17649553	17	43994648	rs4471725	43683611	0.989251
rs17649553	17	43994648	rs2906009	43684563	0.989251
rs17649553	17	43994648	rs2906007	43684920	0.989251
rs17649553	17	43994648	rs444967	43685698	0.989251
rs17649553	17	43994648	rs413519	43685826	0.989251
rs17649553	17	43994648	rs440778	43686420	0.989251
rs17649553	17	43994648	rs62066086	43688387	0.989251
rs17649553	17	43994648	rs557048086	43688579	0.989251
rs17649553	17	43994648	rs643024	43690468	0.989251
rs17649553	17	43994648	rs611351	43692935	0.989251
rs17649553	17	43994648	rs556106195	43693341	0.989251
rs17649553	17	43994648	rs528280907	43695197	0.989251
rs17649553	17	43994648	rs535358515	43695967	0.989251
rs17649553	17	43994648	rs113965826	43696254	0.989251
rs17649553	17	43994648	rs199505547	43696837	0.989251
rs17649553	17	43994648	rs143345034	43696920	0.989251
[truncated: 4,293 more rows]

## Sheet: S9
Table S9. Summary of ASE analysis
SNP	Chr	Position(hg19)	REF_ALLELE	ALT_ALLELE	SUBJECT_ID	TISSUE_ID	REF_COUNT	ALT_COUNT	BINOM_P	BINOM_P_ADJUSTED	VARIANT_ANNOTATION	GENE_ID
rs10270788	7	23189000	T	C	GTEX-OHPN	BRNHPT	8	0	0.00807279	NA	intron_variant	ENSG00000122550
rs12150515	17	44090685	G	T	GTEX-N7MT	BRNCHA	5	20	0.00202765	NA	intron_variant	ENSG00000186868
rs1468240	17	44196447	T	A	GTEX-QVUS	BRNSPC	10	0	0.00204824	NA	intron_variant	ENSG00000120071
rs16833689	3	182803656	C	T	GTEX-T2IS	BRNACC	0	9	0.0014607	NA	intron_variant	ENSG00000078070
rs1692821	8	11699988	C	T	GTEX-1F75B	BRNSNG	9	0	0.00402709	0.0166368	NA	NA
rs1736082	8	11703420	C	T	GTEX-13PVQ	BRNSPC	41	12	0.00015925	0.00952075	intron_variant	ENSG00000164733
rs17665188	17	44357351	T	C	GTEX-R55E	BRNCHB	1	69	6.91e-21	NA	intron_variant	ENSG00000228696
rs2272718	8	22457388	G	A	GTEX-12ZZZ	BRNCHB	1	10	0.00509472	0.126519	non_coding_transcript_exon_variant	ENSG00000241852
rs62064663	17	44080039	T	G	GTEX-13QIC	BRNCHB	0	8	0.00299129	NA	intron_variant	ENSG00000186868
rs6781790	3	49044767	C	T	GTEX-XMD1	BRNCHB	14	37	0.00063705	0.0457959	5_prime_UTR_variant	ENSG00000178252
rs76179989	2	169103999	T	G	GTEX-15ER7	BRNSPC	6	16	0.0307845	0.320699	5_prime_UTR_variant	ENSG00000198648
rs858305	7	23242830	C	G	GTEX-P44H	BRNNCC	0	13	7.56e-05	NA	NA	NA
rs878051	8	22483836	T	C	GTEX-12ZZZ	BRNCHB	0	15	1.92e-05	0.00176827	non_coding_transcript_exon_variant	ENSG00000147439

## Sheet: S10
Table S10. PD ASE SNPs were in linkage disequilibrium with coding SNPs
ANNOVAR annotation	Gene	Chromosome	Position	Coding SNPs in LD with ASE SNPs	ASE significant snp	LD r2
exonic	IP6K2	3	48727112	rs4858798	rs6781790	0.9
exonic	KLHL7	7	23164701	rs15775	rs10270788	0.94
exonic	CCAR2	8	22463623	rs7843828	rs2272718	0.96
exonic	CCAR2	8	22471824	rs3736147	rs2272718	0.96
exonic	BIN3	8	22481449	rs1871900	rs878051	0.86
exonic	CRHR1,LINC02210-CRHR1	17	43907896	rs16940665	rs62064663，rs12150515，rs1468240，rs17665188	0.99, 0.99, 0.98, 0.96
exonic	CRHR1,LINC02210-CRHR1	17	43910507	rs16940674	rs62064663，rs12150515，rs1468240，rs17665188	0.99, 0.99, 0.98, 0.96
exonic	LINC02210-CRHR1	17	43912159	rs16940681	rs62064663，rs12150515，rs1468240，rs17665188	0.99, 0.99, 0.98, 0.96
exonic	SPPL2C	17	43922942	rs62621252	rs62064663，rs12150515，rs1468240，rs17665188	0.99, 0.99, 0.98, 0.96
exonic	SPPL2C	17	43923266	rs62054815	rs62064663，rs12150515，rs1468240，rs17665188	0.99, 0.99, 0.98, 0.96
exonic	SPPL2C	17	43923654	rs12185233	rs62064663，rs12150515，rs1468240，rs17665188	0.98, 0.98, 0.99, 0.95
exonic	SPPL2C	17	43923683	rs12185268	rs62064663，rs12150515，rs1468240，rs17665188	0.99, 0.99, 0.98, 0.96
exonic	SPPL2C	17	43923703	rs12185235	rs62064663，rs12150515，rs1468240，rs17665188	0.99, 0.99, 0.98, 0.96
exonic	SPPL2C	17	43923934	rs11079725	rs62064663，rs12150515，rs1468240，rs17665188	0.99, 0.99, 0.98, 0.96
exonic	SPPL2C	17	43924073	rs12373123	rs62064663，rs12150515，rs1468240，rs17665188	0.99, 0.99, 0.98, 0.96
exonic	SPPL2C	17	43924130	rs12373139	rs62064663，rs12150515，rs1468240，rs17665188	0.99, 0.99, 0.98, 0.96
exonic	SPPL2C	17	43924200	rs12373142	rs62064663，rs12150515，rs1468240，rs17665188	0.99, 0.99, 0.98, 0.96
exonic	SPPL2C	17	43924219	rs12373124	rs62064663，rs12150515，rs1468240，rs17665188	0.99, 0.99, 0.98, 0.96
exonic	SPPL2C	17	43924231	rs12373140	rs62064663，rs12150515，rs1468240，rs17665188	0.99, 0.99, 0.98, 0.96
exonic	MAPT	17	44060775	rs63750417	rs62064663，rs12150515，rs1468240，rs17665188	1, 1, 0.98, 0.97
exonic	MAPT	17	44061023	rs62063786	rs62064663，rs12150515，rs1468240，rs17665188	1, 1, 0.98, 0.97
exonic	MAPT	17	44061036	rs62063787	rs62064663，rs12150515，rs1468240，rs17665188	1, 1, 0.98, 0.97
exonic	MAPT	17	44061278	rs17651549	rs62064663，rs12150515，rs1468240，rs17665188	1, 1, 0.98, 0.97
exonic	MAPT	17	44067400	rs10445337	rs62064663，rs12150515，rs1468240，rs17665188	1, 1, 0.98, 0.97
exonic	MAPT	17	44068924	rs1052551	rs62064663，rs12150515，rs1468240，rs17665188	1, 1, 0.98, 0.97
exonic	MAPT	17	44071294	rs62063845	rs62064663，rs12150515，rs1468240，rs17665188	1, 1, 0.98, 0.97
exonic	MAPT	17	44073889	rs1052553	rs62064663，rs12150515，rs1468240，rs17665188	0.99, 0.99, 0.98, 0.96
exonic	MAPT	17	44073973	rs17652121	rs62064663，rs12150515，rs1468240，rs17665188	1, 1, 0.98, 0.97
exonic	STH	17	44076665	rs62063857	rs62064663，rs12150515，rs1468240，rs17665188	1, 1, 0.98, 0.97
exonic	KANSL1	17	44108906	rs34579536	rs62064663，rs12150515，rs1468240，rs17665188	1, 1, 0.98, 0.97
exonic	KANSL1	17	44110532	rs36076725	rs62064663，rs12150515，rs1468240，rs17665188	1, 1, 0.98, 0.97
exonic	KANSL1	17	44110541	rs35833914	rs62064663，rs12150515，rs1468240，rs17665188	1, 1, 0.98, 0.97
exonic	KANSL1	17	44111613	rs17574604	rs62064663，rs12150515，rs1468240，rs17665188	1, 1, 0.98, 0.97
exonic	KANSL1	17	44117119	rs34043286	rs62064663，rs12150515，rs1468240，rs17665188	1, 1, 0.98, 0.97
exonic	KANSL1	17	44159849	rs17576165	rs62064663，rs12150515，rs1468240，rs17665188	1, 1, 0.98, 0.97
exonic	KANSL1	17	44248769	rs566672630	rs62064663，rs12150515，rs1468240，rs17665188	1, 1, 0.98, 0.97
exonic	KANSL1	17	44248814	rs535019273	rs62064663，rs12150515，rs1468240，rs17665188	1, 1, 0.98, 0.97
exonic	KANSL1	17	44248837	rs553586616	rs17665188	0.8
exonic	KANSL1	17	44249096	rs571568457	rs17665188	0.8
exonic	KANSL1	17	44249199	rs543087095	rs17665188	0.8
exonic	LRRC37A2	17	44625866	rs199913382	rs62064663，rs12150515，rs1468240，rs17665188	0.95, 0.95, 0.93, 0.96
exonic	NSF	17	44828931	rs199533	rs62064663，rs12150515，rs1468240，rs17665188	0.87, 0.87, 0.86, 0.89

## Sheet: S11
Table S11. Association significance between the TF binding-disrupting SNPs and gene expression in the human brain tissues
SNP	Gene_symbol	P value(cmc)	FDR(cmc)	P value(libd)	FDR(libd)	P value(xQTL)	P value(GTEx)	Brain(GTEx)
rs10270788	GPNMB	2.46e-42	2.85e-39	7.27e-19	3.57e-16	NA	1.01e-06	Brain Caudate basal ganglia
rs10270788	KLHL7-AS1	6.72e-102	9.75e-98	1.91e-63	8.63e-60	NA	1.19e-28	Brain Caudate basal ganglia
rs10270788	NUPL2	7.7e-45	1.01e-41	2.9e-32	3.45e-29	1.18e-30	7.52e-11	Brain Caudate basal ganglia
rs10270788	TOMM7	0.00286409	0.0746213	NA	NA	NA	NA	NA
rs10270788	AC005082.1	NA	NA	NA	NA	NA	2.31e-06	Brain Cerebellum
rs10270788	AC005082.12	NA	NA	NA	NA	NA	1.35e-06	Brain Caudate basal ganglia
rs11136093	BIN3	0.000106676	0.00519212	4.2e-35	5.8e-32	NA	2.24e-08	Brain Caudate basal ganglia
rs11136093	C8orf58	3.25e-08	3.92e-06	NA	NA	5.34e-20	3.42e-08	Brain Anterior cingulate cortex
rs11136093	EGR3	0.00379828	0.0958382	NA	NA	NA	NA	NA
rs11136093	PDLIM2	1.18e-07	1.26e-05	1.62e-12	4.22e-10	3.1e-09	9.55e-07	Brain Frontal Cortex
rs11136093	KIAA1967	NA	NA	NA	NA	3.03e-14	NA	NA
rs11136093	RHOBTB2	NA	NA	NA	NA	0.00702	NA	NA
rs11136093	SLC25A37	NA	NA	NA	NA	0.0193	NA	NA
rs11136093	CHMP7	NA	NA	NA	NA	0.032	NA	NA
rs11136093	BMP1	NA	NA	NA	NA	0.0384	NA	NA
rs11136093	HR	NA	NA	NA	NA	0.0392	NA	NA
rs111825734	ARHGAP27	5.56e-05	0.0019857	NA	NA	NA	NA	NA
rs111825734	ARL17A	2.17e-26	2.85e-24	NA	NA	NA	NA	NA
rs111825734	ARL17B	2.5e-15	1.96e-13	NA	NA	NA	NA	NA
rs111825734	CRHR1	5.75e-14	4.27e-12	NA	NA	NA	NA	NA
rs111825734	CRHR1-IT1	1.28e-24	1.49e-22	6.37e-24	4.53e-21	NA	NA	NA
rs111825734	FAM215B	4.3e-12	2.63e-10	NA	NA	NA	NA	NA
rs111825734	KANSL1	3.6e-46	1.14e-43	NA	NA	NA	NA	NA
rs111825734	KANSL1-AS1	2.97e-79	1.79e-76	1.12e-76	7.76e-73	NA	NA	NA
rs111825734	LRRC37A	4.07e-36	7.97e-34	2.86e-39	4.82e-36	NA	NA	NA
rs111825734	LRRC37A2	6.7e-25	8.36e-23	NA	NA	NA	NA	NA
rs111825734	LRRC37A3	4.23e-20	1.47e-14	NA	NA	NA	NA	NA
rs111825734	LRRC37A4P	1.2e-90	1.34e-87	1.77e-87	2.62e-83	NA	NA	NA
rs111825734	MAPT	1.75e-11	1.04e-09	4.51e-05	0.00301362	NA	NA	NA
rs111825734	NMT1	0.0042464	0.088162	NA	NA	NA	NA	NA
rs111825734	WNT3	1.75e-07	8.3e-06	NA	NA	NA	NA	NA
rs111825734	DND1P1	NA	NA	2.29e-30	2.47e-27	NA	NA	NA
rs111825734	RPS26P8	NA	NA	6.98e-06	0.000584734	NA	NA	NA
rs111825734	MAPT-AS1	NA	NA	4.86e-05	0.00321726	NA	NA	NA
rs111825734	PLEKHM1	NA	NA	9.27e-05	0.00560231	NA	NA	NA
rs11575895	LRRC37A4P	NA	NA	1.75e-104	5.5e-100	NA	4.82e-34	Brain Caudate basal ganglia
rs11575895	KANSL1-AS1	NA	NA	9.72e-86	1.1e-81	NA	7.93e-27	Brain Caudate basal ganglia
rs11575895	LRRC37A	NA	NA	2.48e-45	5.52e-42	NA	1.54e-08	Brain Caudate basal ganglia
rs11575895	DND1P1	NA	NA	8.11e-30	8.42e-27	NA	8.73e-18	Brain Caudate basal ganglia
rs11575895	CRHR1-IT1	NA	NA	8.84e-27	7.54e-24	NA	2.25e-19	Brain Caudate basal ganglia
rs11575895	RPS26P8	NA	NA	1.59e-06	0.000156064	NA	NA	NA
rs11575895	MAPT-AS1	NA	NA	1.8e-06	0.000173657	NA	1.89e-07	Brain Nucleus accumbens basal ganglia
rs11575895	PLEKHM1	NA	NA	5.71e-06	0.000488468	NA	5.63e-08	Brain Cortex
rs11575895	MAPT	NA	NA	1.75e-05	0.00131835	NA	8.72e-07	Brain Cerebellum
rs11575895	ARHGAP27	NA	NA	0.000159936	0.00890027	NA	1.52e-05	Brain Caudate basal ganglia
rs11575895	FMNL1	NA	NA	NA	NA	NA	1.25e-14	Brain Cerebellum
rs11575895	AC091132.1	NA	NA	NA	NA	NA	4.68e-08	Brain Cerebellum
rs11575895	RP11-798G7.5	NA	NA	NA	NA	NA	1.9e-15	Brain Cerebellum
rs11575895	RP11-798G7.8	NA	NA	NA	NA	NA	1.51e-07	Brain Cerebellum
rs11575895	RP11-707O23.5	NA	NA	NA	NA	NA	6.83e-21	Brain Caudate basal ganglia
rs11575895	SPPL2C	NA	NA	NA	NA	NA	3.48e-21	Brain Cerebellum
rs11575895	RP11-259G18.2	NA	NA	NA	NA	NA	1.01e-21	Brain Caudate basal ganglia
rs11575895	RP11-259G18.3	NA	NA	NA	NA	NA	9.4e-31	Brain Caudate basal ganglia
rs11575895	RP11-259G18.1	NA	NA	NA	NA	NA	1.88e-15	Brain Caudate basal ganglia
rs11575895	LRRC37A2	NA	NA	NA	NA	NA	1.3e-31	Brain Caudate basal ganglia
rs11575895	FAM215B	NA	NA	NA	NA	NA	2.66e-06	Brain Nucleus accumbens basal ganglia
rs11575895	ARL17A	NA	NA	NA	NA	NA	4.62e-14	Brain Caudate basal ganglia
rs11575895	CTD-2020K17.1	NA	NA	NA	NA	NA	1.21e-07	Brain Cerebellum
rs117629202	ARHGAP27	0.00220913	0.052613	NA	NA	NA	NA	NA
rs117629202	ARL17A	4.94e-31	8.84e-29	3.25e-19	1.64e-16	NA	NA	NA
rs117629202	ARL17B	9.31e-17	7.68e-15	NA	NA	NA	NA	NA
rs117629202	CRHR1	2.1e-10	1.19e-08	NA	NA	NA	NA	NA
rs117629202	CRHR1-IT1	1.44e-17	1.29e-15	NA	NA	NA	NA	NA
rs117629202	FAM215B	1.14e-15	9.04e-14	6.94e-25	5.25e-22	NA	NA	NA
rs117629202	KANSL1	3.59e-62	1.75e-59	NA	NA	NA	NA	NA
rs117629202	KANSL1-AS1	6.75e-107	1.23e-102	1.93e-94	3.85e-90	NA	NA	NA
rs117629202	LRRC37A	2.14e-41	5.38e-39	4.33e-43	8.89e-40	NA	NA	NA
rs117629202	LRRC37A2	1.29e-27	1.75e-25	2.37e-34	3.15e-31	NA	NA	NA
rs117629202	LRRC37A3	1.55e-23	6.32e-18	NA	NA	NA	NA	NA
rs117629202	LRRC37A4P	3.96e-51	1.64e-48	NA	NA	NA	NA	NA
rs117629202	MAPT	2.89e-13	2e-11	NA	NA	NA	NA	NA
rs117629202	WNT3	1.32e-07	6.34e-06	NA	NA	NA	NA	NA
rs117629202	MAPT-AS1	NA	NA	7.91e-06	0.000653963	NA	NA	NA
rs12150515	LRRC37A4P	NA	NA	1.75e-104	5.5e-100	0.000819	4.82e-34	Brain Caudate basal ganglia
rs12150515	KANSL1-AS1	NA	NA	9.72e-86	1.1e-81	NA	7.93e-27	Brain Caudate basal ganglia
rs12150515	LRRC37A	NA	NA	2.48e-45	5.52e-42	NA	1.54e-08	Brain Caudate basal ganglia
rs12150515	LRRC37A2	NA	NA	2.83e-37	4.32e-34	NA	1.3e-31	Brain Caudate basal ganglia
rs12150515	DND1P1	NA	NA	8.11e-30	8.42e-27	NA	8.73e-18	Brain Caudate basal ganglia
rs12150515	CRHR1-IT1	NA	NA	8.84e-27	7.54e-24	NA	2.25e-19	Brain Caudate basal ganglia
rs12150515	RPS26P8	NA	NA	1.59e-06	0.000156064	NA	NA	NA
rs12150515	MAPT-AS1	NA	NA	1.8e-06	0.000173657	NA	2.19e-07	Brain Nucleus accumbens basal ganglia
rs12150515	MAPT	NA	NA	1.75e-05	0.00131835	NA	1.49e-06	Brain Cerebellum
rs12150515	RP11-798G7.6	NA	NA	NA	NA	5.42e-10	NA	NA
rs12150515	WNT3	NA	NA	NA	NA	5.85e-09	NA	NA
rs12150515	ARL17A	NA	NA	NA	NA	4.22e-06	4.62e-14	Brain Caudate basal ganglia
rs12150515	KANSL1	NA	NA	NA	NA	2.37e-05	NA	NA
rs12150515	CRHR1	NA	NA	NA	NA	0.00491	NA	NA
rs12150515	CTD-2020K17.3	NA	NA	NA	NA	0.0076	NA	NA
rs12150515	FMNL1	NA	NA	NA	NA	0.0425	2.36e-15	Brain Cerebellum
rs12150515	AC091132.1	NA	NA	NA	NA	NA	3.14e-08	Brain Cerebellum
rs12150515	PLEKHM1	NA	NA	NA	NA	NA	1.46e-08	Brain Cortex
rs12150515	RP11-798G7.5	NA	NA	NA	NA	NA	1.74e-15	Brain Cerebellum
rs12150515	RP11-798G7.8	NA	NA	NA	NA	NA	2.3e-07	Brain Cerebellum
rs12150515	RP11-707O23.5	NA	NA	NA	NA	NA	6.83e-21	Brain Caudate basal ganglia
rs12150515	SPPL2C	NA	NA	NA	NA	NA	2.92e-05	Brain Frontal Cortex
rs12150515	RP11-259G18.2	NA	NA	NA	NA	NA	1.01e-21	Brain Caudate basal ganglia
rs12150515	RP11-259G18.3	NA	NA	NA	NA	NA	9.4e-31	Brain Caudate basal ganglia
rs12150515	RP11-259G18.1	NA	NA	NA	NA	NA	1.88e-15	Brain Caudate basal ganglia
rs12150515	FAM215B	NA	NA	NA	NA	NA	2.61e-06	Brain Nucleus accumbens basal ganglia
rs12150515	CTD-2020K17.1	NA	NA	NA	NA	NA	5.39e-08	Brain Cerebellum
rs12150515	ARHGAP27	NA	NA	NA	NA	NA	1.52e-05	Brain Caudate basal ganglia
rs143191191	KANSL1-AS1	NA	NA	7.2e-87	1.01e-82	NA	NA	NA
rs143191191	LRRC37A	NA	NA	3.56e-45	7.88e-42	NA	NA	NA
rs143191191	LRRC37A2	NA	NA	1.95e-36	2.87e-33	NA	NA	NA
rs143191191	FAM215B	NA	NA	8.85e-22	5.42e-19	NA	NA	NA
rs143191191	ARL17A	NA	NA	2.58e-19	1.32e-16	NA	NA	NA
rs143191191	MAPT-AS1	NA	NA	1.34e-06	0.000133664	NA	NA	NA
rs143191191	MAPT	NA	NA	5.03e-05	0.00331068	NA	NA	NA
rs1468240	KANSL1-AS1	NA	NA	1.51e-85	1.69e-81	NA	2.22e-26	Brain Caudate basal ganglia
rs1468240	LRRC37A	NA	NA	3.77e-45	8.34e-42	NA	1.31e-08	Brain Caudate basal ganglia
rs1468240	LRRC37A2	NA	NA	4.77e-37	7.2e-34	NA	5.77e-31	Brain Caudate basal ganglia
rs1468240	CRHR1-IT1	NA	NA	7.67e-27	6.64e-24	NA	1.27e-19	Brain Caudate basal ganglia
rs1468240	FAM215B	NA	NA	8.77e-22	5.38e-19	NA	7.19e-06	Brain Nucleus accumbens basal ganglia
rs1468240	ARL17A	NA	NA	2.71e-19	1.38e-16	4.22e-06	9.85e-14	Brain Caudate basal ganglia
rs1468240	MAPT-AS1	NA	NA	1.88e-06	0.000180982	NA	2.8e-07	Brain Nucleus accumbens basal ganglia
rs1468240	MAPT	NA	NA	1.55e-05	0.00118832	NA	1.37e-06	Brain Cerebellum
rs1468240	RP11-798G7.6	NA	NA	NA	NA	5.42e-10	NA	NA
rs1468240	WNT3	NA	NA	NA	NA	5.85e-09	NA	NA
rs1468240	KANSL1	NA	NA	NA	NA	2.37e-05	NA	NA
rs1468240	LRRC37A4P	NA	NA	NA	NA	0.000819	8.02e-34	Brain Caudate basal ganglia
rs1468240	CRHR1	NA	NA	NA	NA	0.00491	NA	NA
rs1468240	CTD-2020K17.3	NA	NA	NA	NA	0.0076	NA	NA
rs1468240	FMNL1	NA	NA	NA	NA	0.0425	6.12e-15	Brain Cerebellum
rs1468240	AC091132.1	NA	NA	NA	NA	NA	1.97e-08	Brain Cerebellum
rs1468240	PLEKHM1	NA	NA	NA	NA	NA	1.4e-08	Brain Cortex
rs1468240	RP11-798G7.5	NA	NA	NA	NA	NA	2.94e-15	Brain Cerebellum
rs1468240	RP11-798G7.8	NA	NA	NA	NA	NA	2.43e-07	Brain Cerebellum
rs1468240	DND1P1	NA	NA	NA	NA	NA	1.24e-17	Brain Caudate basal ganglia
rs1468240	RP11-707O23.5	NA	NA	NA	NA	NA	8.44e-21	Brain Caudate basal ganglia
rs1468240	SPPL2C	NA	NA	NA	NA	NA	2.6e-05	Brain Frontal Cortex
rs1468240	RP11-259G18.2	NA	NA	NA	NA	NA	2.56e-21	Brain Caudate basal ganglia
rs1468240	RP11-259G18.3	NA	NA	NA	NA	NA	2.45e-30	Brain Caudate basal ganglia
rs1468240	RP11-259G18.1	NA	NA	NA	NA	NA	4.7e-15	Brain Caudate basal ganglia
rs1468240	CTD-2020K17.1	NA	NA	NA	NA	NA	6.3e-08	Brain Cerebellum
rs1468240	LRRC37A17P	NA	NA	NA	NA	NA	3.42e-05	Brain Cerebellum
rs1468240	ARHGAP27	NA	NA	NA	NA	NA	1.62e-05	Brain Caudate basal ganglia
rs16833689	MCCC1-AS1	0.006	0.146	NA	NA	NA	NA	NA
rs16833689	MCCC1	NA	NA	NA	NA	0.024	NA	NA
rs1692821	CTSB	1.84e-22	1.32e-19	NA	NA	NA	9.08e-06	Brain Caudate basal ganglia
rs1692821	FAM167A	1.43e-06	0.000117902	NA	NA	NA	NA	NA
rs1692821	FAM66A	9.43e-08	1.04e-05	NA	NA	0.00748	NA	NA
rs1692821	FAM66D	2.16e-05	0.00128587	NA	NA	NA	NA	NA
rs1692821	FAM86B3P	8.89e-12	1.47e-05	NA	NA	NA	NA	NA
rs1692821	NEIL2	0.000217526	0.00952228	NA	NA	0.00256	NA	NA
rs1692821	MTMR9	NA	NA	NA	NA	0.00166	NA	NA
rs1692821	RP11-481A20.10	NA	NA	NA	NA	NA	1.8e-05	Brain Cerebellum
rs1692821	RP11-481A20.11	NA	NA	NA	NA	NA	2.76e-05	Brain Cerebellum
rs1736082	CTSB	1.1e-19	6.18e-17	NA	NA	NA	4.17e-06	Brain Nucleus accumbens basal ganglia
rs1736082	FAM167A	2.19e-05	0.00129746	NA	NA	NA	NA	NA
rs1736082	FAM66A	1.39e-08	1.81e-06	NA	NA	0.0254	NA	NA
rs1736082	FAM66D	7.28e-06	0.000494389	NA	NA	NA	NA	NA
rs1736082	FAM86B3P	1.04e-08	0.00844134	NA	NA	NA	NA	NA
rs1736082	NEIL2	0.00177082	0.053493	NA	NA	0.00298	NA	NA
rs1736082	MTMR9	NA	NA	NA	NA	0.0214	NA	NA
rs17665188	KANSL1-AS1	NA	NA	8.32e-89	1.31e-84	NA	7.93e-27	Brain Caudate basal ganglia
rs17665188	LRRC37A	NA	NA	1.4e-42	2.81e-39	NA	1.54e-08	Brain Caudate basal ganglia
rs17665188	LRRC37A2	NA	NA	4.82e-34	6.32e-31	NA	1.3e-31	Brain Caudate basal ganglia
rs17665188	FAM215B	NA	NA	1.83e-22	1.18e-19	NA	2.61e-06	Brain Nucleus accumbens basal ganglia
rs17665188	ARL17A	NA	NA	1.9e-18	8.98e-16	NA	4.62e-14	Brain Caudate basal ganglia
rs17665188	MAPT-AS1	NA	NA	2.48e-05	0.00179324	NA	2.19e-07	Brain Nucleus accumbens basal ganglia
rs17665188	AC091132.1	NA	NA	NA	NA	NA	3.14e-08	Brain Cerebellum
rs17665188	PLEKHM1	NA	NA	NA	NA	NA	1.46e-08	Brain Cortex
rs17665188	RP11-798G7.5	NA	NA	NA	NA	NA	1.74e-15	Brain Cerebellum
rs17665188	RP11-798G7.8	NA	NA	NA	NA	NA	2.3e-07	Brain Cerebellum
rs17665188	LRRC37A4P	NA	NA	NA	NA	NA	4.82e-34	Brain Caudate basal ganglia
rs17665188	DND1P1	NA	NA	NA	NA	NA	8.73e-18	Brain Caudate basal ganglia
rs17665188	RP11-707O23.5	NA	NA	NA	NA	NA	6.83e-21	Brain Caudate basal ganglia
rs17665188	CRHR1-IT1	NA	NA	NA	NA	NA	2.25e-19	Brain Caudate basal ganglia
rs17665188	SPPL2C	NA	NA	NA	NA	NA	2.92e-05	Brain Frontal Cortex
rs17665188	RP11-259G18.2	NA	NA	NA	NA	NA	1.01e-21	Brain Caudate basal ganglia
rs17665188	RP11-259G18.3	NA	NA	NA	NA	NA	9.4e-31	Brain Caudate basal ganglia
rs17665188	RP11-259G18.1	NA	NA	NA	NA	NA	1.88e-15	Brain Caudate basal ganglia
rs17665188	MAPT	NA	NA	NA	NA	NA	1.49e-06	Brain Cerebellum
rs17665188	LRRC37A17P	NA	NA	NA	NA	NA	3.04e-05	Brain Cerebellum
rs17665188	ARHGAP27	NA	NA	NA	NA	NA	1.52e-05	Brain Caudate basal ganglia
rs17688249	LRRC37A4P	NA	NA	4.28e-99	9.92e-95	NA	4.82e-34	Brain Caudate basal ganglia
rs17688249	DND1P1	NA	NA	6.56e-29	6.44e-26	NA	8.73e-18	Brain Caudate basal ganglia
rs17688249	CRHR1-IT1	NA	NA	2.31e-25	1.8e-22	NA	2.25e-19	Brain Caudate basal ganglia
rs17688249	RPS26P8	NA	NA	1.78e-06	0.00017262	NA	NA	NA
rs17688249	MAPT-AS1	NA	NA	2.41e-06	0.000225939	NA	2.19e-07	Brain Nucleus accumbens basal ganglia
rs17688249	PLEKHM1	NA	NA	4.71e-06	0.0004118	NA	1.46e-08	Brain Cortex
rs17688249	MAPT	NA	NA	4.97e-05	0.00328041	NA	1.49e-06	Brain Cerebellum
rs17688249	FMNL1	NA	NA	NA	NA	NA	2.36e-15	Brain Cerebellum
rs17688249	AC091132.1	NA	NA	NA	NA	NA	3.14e-08	Brain Cerebellum
rs17688249	RP11-798G7.5	NA	NA	NA	NA	NA	1.74e-15	Brain Cerebellum
rs17688249	RP11-798G7.8	NA	NA	NA	NA	NA	2.3e-07	Brain Cerebellum
rs17688249	RP11-707O23.5	NA	NA	NA	NA	NA	6.83e-21	Brain Caudate basal ganglia
rs17688249	SPPL2C	NA	NA	NA	NA	NA	2.92e-05	Brain Frontal Cortex
rs17688249	KANSL1-AS1	NA	NA	NA	NA	NA	7.93e-27	Brain Caudate basal ganglia
rs17688249	RP11-259G18.2	NA	NA	NA	NA	NA	1.01e-21	Brain Caudate basal ganglia
rs17688249	RP11-259G18.3	NA	NA	NA	NA	NA	9.4e-31	Brain Caudate basal ganglia
rs17688249	RP11-259G18.1	NA	NA	NA	NA	NA	1.88e-15	Brain Caudate basal ganglia
rs17688249	LRRC37A	NA	NA	NA	NA	NA	1.54e-08	Brain Caudate basal ganglia
rs17688249	LRRC37A2	NA	NA	NA	NA	NA	1.3e-31	Brain Caudate basal ganglia
rs17688249	FAM215B	NA	NA	NA	NA	NA	2.61e-06	Brain Nucleus accumbens basal ganglia
rs17688249	ARL17A	NA	NA	NA	NA	NA	4.62e-14	Brain Caudate basal ganglia
rs17688249	CTD-2020K17.1	NA	NA	NA	NA	NA	5.39e-08	Brain Cerebellum
rs17688249	ARHGAP27	NA	NA	NA	NA	NA	1.52e-05	Brain Caudate basal ganglia
rs199442	ARL17A	2.07e-27	2.79e-25	2.4e-09	3.99e-07	1.26e-05	5.62e-09	Brain Caudate basal ganglia
rs199442	ARL17B	1.25e-15	9.86e-14	NA	NA	NA	3.54e-05	Brain Cerebellum
rs199442	CRHR1	5.31e-09	2.79e-07	NA	NA	0.0175	NA	NA
rs199442	CRHR1-IT1	3.95e-15	1.26e-09	NA	NA	NA	NA	NA
rs199442	FAM215B	1.87e-20	1.82e-18	2.12e-14	6.87e-12	NA	3.33e-06	Brain Nucleus accumbens basal ganglia
rs199442	KANSL1	1.8e-37	3.64e-35	NA	NA	5.99e-05	NA	NA
rs199442	KANSL1-AS1	1.2e-60	5.73e-58	NA	NA	NA	3.83e-18	Brain Caudate basal ganglia
rs199442	LRRC37A	8.86e-27	1.17e-24	1.84e-19	9.51e-17	NA	1.66e-11	Brain Caudate basal ganglia
rs199442	LRRC37A2	4.36e-27	5.83e-25	3.18e-17	1.35e-14	NA	2.11e-24	Brain Caudate basal ganglia
rs199442	LRRC37A3	3.76e-17	1.24e-11	NA	NA	NA	NA	NA
rs199442	LRRC37A4P	1.49e-51	8.52e-44	NA	NA	NA	NA	NA
rs199442	MAPT	1.87e-10	1.06e-08	NA	NA	1.71e-26	NA	NA
rs199442	WNT3	1.86e-06	7.89e-05	NA	NA	2.11e-05	NA	NA
rs199442	NSF	NA	NA	0.000135562	0.00774404	NA	NA	NA
rs199442	NPEPPS	NA	NA	NA	NA	0.0426	NA	NA
rs199442	SPPL2C	NA	NA	NA	NA	NA	1.18e-16	Brain Cerebellum
rs199442	RP11-259G18.2	NA	NA	NA	NA	NA	8.38e-19	Brain Caudate basal ganglia
rs199442	RP11-259G18.3	NA	NA	NA	NA	NA	8.52e-21	Brain Caudate basal ganglia
rs199442	RP11-259G18.1	NA	NA	NA	NA	NA	3.18e-09	Brain Caudate basal ganglia
rs199442	MAPT-AS1	NA	NA	NA	NA	NA	1.16e-05	Brain Cerebellum
rs199523	ARL17A	1.05e-24	1.23e-22	9.44e-10	1.67e-07	7.49e-06	3.73e-09	Brain Caudate basal ganglia
rs199523	ARL17B	1.53e-14	1.17e-12	5.89e-07	6.36e-05	NA	5.57e-05	Brain Cerebellum
rs199523	CRHR1	1.98e-08	1.01e-06	NA	NA	0.0168	NA	NA
rs199523	CRHR1-IT1	6.91e-14	2.19e-08	NA	NA	NA	NA	NA
rs199523	FAM215B	5.17e-18	4.73e-16	1.2e-11	2.81e-09	NA	1.29e-05	Brain Nucleus accumbens basal ganglia
rs199523	KANSL1	5.24e-35	1.01e-32	NA	NA	4.08e-05	NA	NA
rs199523	KANSL1-AS1	3.5e-57	1.58e-54	NA	NA	NA	3.99e-18	Brain Caudate basal ganglia
rs199523	LRRC37A	4.42e-25	5.61e-23	2.49e-15	8.9e-13	NA	1.51e-09	Brain Caudate basal ganglia
rs199523	LRRC37A2	5.46e-25	6.9e-23	1.75e-14	5.71e-12	NA	7.99e-22	Brain Caudate basal ganglia
rs199523	LRRC37A3	1.27e-14	4.05e-09	NA	NA	NA	NA	NA
rs199523	LRRC37A4P	2.09e-47	9.05e-40	NA	NA	NA	NA	NA
rs199523	MAPT	8.04e-10	4.4e-08	NA	NA	1.34e-24	NA	NA
rs199523	WNT3	5.51e-06	0.000223413	NA	NA	2.41e-05	NA	NA
rs199523	NSF	NA	NA	5.35e-06	0.000461381	NA	NA	NA
rs199523	NPEPPS	NA	NA	NA	NA	0.0393	NA	NA
rs199523	CDC27	NA	NA	NA	NA	0.0456	NA	NA
rs199523	SPPL2C	NA	NA	NA	NA	NA	9.92e-14	Brain Cerebellum
rs199523	RP11-259G18.2	NA	NA	NA	NA	NA	1.19e-16	Brain Caudate basal ganglia
rs199523	RP11-259G18.3	NA	NA	NA	NA	NA	2.08e-18	Brain Caudate basal ganglia
rs199523	RP11-259G18.1	NA	NA	NA	NA	NA	8.71e-10	Brain Caudate basal ganglia
rs199523	MAPT-AS1	NA	NA	NA	NA	NA	1.36e-05	Brain Nucleus accumbens basal ganglia
rs199536	ARL17A	1.36e-25	1.75e-23	5.59e-11	1.19e-08	1.26e-05	1.39e-09	Brain Caudate basal ganglia
rs199536	ARL17B	3.7e-15	2.88e-13	9.6e-06	0.000776142	NA	2.27e-05	Brain Cerebellum
rs199536	CRHR1	1.01e-08	5.2e-07	NA	NA	0.0175	NA	NA
rs199536	CRHR1-IT1	9.42e-14	2.97e-08	NA	NA	NA	NA	NA
rs199536	FAM215B	4.1e-19	3.84e-17	7.4e-14	2.26e-11	NA	3.59e-06	Brain Nucleus accumbens basal ganglia
rs199536	KANSL1	2.61e-35	5.04e-33	NA	NA	5.99e-05	NA	NA
rs199536	KANSL1-AS1	1.18e-57	5.34e-55	NA	NA	NA	4.74e-19	Brain Caudate basal ganglia
rs199536	LRRC37A	5.99e-26	7.76e-24	2.64e-21	1.56e-18	NA	2e-10	Brain Caudate basal ganglia
rs199536	LRRC37A2	5.24e-26	6.79e-24	8.3e-18	3.72e-15	NA	1.08e-26	Brain Caudate basal ganglia
rs199536	LRRC37A3	2.04e-15	6.52e-10	NA	NA	NA	NA	NA
rs199536	LRRC37A4P	1.86e-47	8.34e-40	NA	NA	NA	NA	NA
rs199536	MAPT	8.59e-10	4.69e-08	NA	NA	1.71e-26	NA	NA
rs199536	WNT3	2.24e-06	9.46e-05	NA	NA	2.11e-05	NA	NA
rs199536	NSF	NA	NA	7.88e-06	0.000651501	NA	NA	NA
rs199536	NPEPPS	NA	NA	NA	NA	0.0426	NA	NA
rs199536	SPPL2C	NA	NA	NA	NA	NA	2.74e-16	Brain Cerebellum
rs199536	RP11-259G18.2	NA	NA	NA	NA	NA	6.13e-19	Brain Caudate basal ganglia
rs199536	RP11-259G18.3	NA	NA	NA	NA	NA	1.73e-21	Brain Caudate basal ganglia
rs199536	RP11-259G18.1	NA	NA	NA	NA	NA	2.87e-09	Brain Caudate basal ganglia
rs199536	MAPT-AS1	NA	NA	NA	NA	NA	2.16e-05	Brain Cerebellum
rs2272718	BIN3	0.000146325	0.00680754	9.01e-31	9.95e-28	NA	7.71e-09	Brain Caudate basal ganglia
rs2272718	C8orf58	1.4e-07	1.47e-05	NA	NA	3.22e-20	6.23e-08	Brain Anterior cingulate cortex
rs2272718	EGR3	0.0025602	0.0712874	NA	NA	NA	NA	NA
rs2272718	PDLIM2	1.39e-07	1.45e-05	1.48e-11	3.41e-09	5.8e-09	1.28e-07	Brain Frontal Cortex
rs2272718	KIAA1967	NA	NA	NA	NA	1.53e-13	NA	NA
rs2272718	RHOBTB2	NA	NA	NA	NA	0.00222	NA	NA
rs2272718	CHMP7	NA	NA	NA	NA	0.016	NA	NA
rs2272718	BMP1	NA	NA	NA	NA	0.0258	NA	NA
rs2272718	HR	NA	NA	NA	NA	0.0417	NA	NA
rs2864087	LRRC37A4P	NA	NA	1.58e-87	2.34e-83	NA	4.82e-34	Brain Caudate basal ganglia
rs2864087	KANSL1-AS1	NA	NA	7.8e-75	5.11e-71	NA	7.93e-27	Brain Caudate basal ganglia
rs2864087	CRHR1-IT1	NA	NA	6.52e-26	5.25e-23	NA	2.25e-19	Brain Caudate basal ganglia
rs2864087	DND1P1	NA	NA	3.44e-25	2.64e-22	NA	8.73e-18	Brain Caudate basal ganglia
rs2864087	RPS26P8	NA	NA	1.35e-06	0.000134458	NA	NA	NA
rs2864087	MAPT-AS1	NA	NA	6.42e-06	0.000542769	NA	2.19e-07	Brain Nucleus accumbens basal ganglia
rs2864087	MAPT	NA	NA	2.16e-05	0.00158568	NA	1.49e-06	Brain Cerebellum
rs2864087	PLEKHM1	NA	NA	2.18e-05	0.00159957	NA	1.46e-08	Brain Cortex
rs2864087	FMNL1	NA	NA	NA	NA	NA	2.36e-15	Brain Cerebellum
rs2864087	AC091132.1	NA	NA	NA	NA	NA	3.14e-08	Brain Cerebellum
rs2864087	RP11-798G7.5	NA	NA	NA	NA	NA	1.74e-15	Brain Cerebellum
rs2864087	RP11-798G7.8	NA	NA	NA	NA	NA	2.3e-07	Brain Cerebellum
rs2864087	RP11-707O23.5	NA	NA	NA	NA	NA	6.83e-21	Brain Caudate basal ganglia
rs2864087	SPPL2C	NA	NA	NA	NA	NA	2.92e-05	Brain Frontal Cortex
rs2864087	RP11-259G18.2	NA	NA	NA	NA	NA	1.01e-21	Brain Caudate basal ganglia
rs2864087	RP11-259G18.3	NA	NA	NA	NA	NA	9.4e-31	Brain Caudate basal ganglia
rs2864087	RP11-259G18.1	NA	NA	NA	NA	NA	1.88e-15	Brain Caudate basal ganglia
rs2864087	LRRC37A	NA	NA	NA	NA	NA	1.54e-08	Brain Caudate basal ganglia
rs2864087	LRRC37A2	NA	NA	NA	NA	NA	1.3e-31	Brain Caudate basal ganglia
rs2864087	FAM215B	NA	NA	NA	NA	NA	2.61e-06	Brain Nucleus accumbens basal ganglia
rs2864087	ARL17A	NA	NA	NA	NA	NA	4.62e-14	Brain Caudate basal ganglia
rs2864087	CTD-2020K17.1	NA	NA	NA	NA	NA	5.39e-08	Brain Cerebellum
rs2864087	ARHGAP27	NA	NA	NA	NA	NA	1.52e-05	Brain Caudate basal ganglia
rs3735901	BIN3	0.000100078	0.00490883	4.58e-21	2.68e-18	NA	1.27e-07	Brain Caudate basal ganglia
rs3735901	C8orf58	1.12e-07	1.2e-05	NA	NA	1.48e-20	3.83e-07	Brain Anterior cingulate cortex
rs3735901	EGR3	0.00268896	0.0740064	NA	NA	NA	NA	NA
rs3735901	PDLIM2	7.91e-08	8.87e-06	9.43e-09	1.43e-06	5.85e-09	1.39e-08	Brain Frontal Cortex
rs3735901	KIAA1967	NA	NA	NA	NA	4.68e-14	NA	NA
rs3735901	RHOBTB2	NA	NA	NA	NA	0.00307	NA	NA
rs3735901	CHMP7	NA	NA	NA	NA	0.0289	NA	NA
rs3735901	BMP1	NA	NA	NA	NA	0.0333	NA	NA
rs3735901	SLC25A37	NA	NA	NA	NA	0.0361	NA	NA
rs55787105	LRRC37A4P	NA	NA	1.75e-104	5.5e-100	NA	4.82e-34	Brain Caudate basal ganglia
rs55787105	KANSL1-AS1	NA	NA	9.72e-86	1.1e-81	NA	7.93e-27	Brain Caudate basal ganglia
rs55787105	DND1P1	NA	NA	8.11e-30	8.42e-27	NA	8.73e-18	Brain Caudate basal ganglia
rs55787105	CRHR1-IT1	NA	NA	8.84e-27	7.54e-24	NA	2.25e-19	Brain Caudate basal ganglia
rs55787105	RPS26P8	NA	NA	1.59e-06	0.000156064	NA	NA	NA
rs55787105	MAPT-AS1	NA	NA	1.8e-06	0.000173657	NA	2.19e-07	Brain Nucleus accumbens basal ganglia
rs55787105	PLEKHM1	NA	NA	5.71e-06	0.000488468	NA	1.46e-08	Brain Cortex
rs55787105	MAPT	NA	NA	1.75e-05	0.00131835	NA	1.49e-06	Brain Cerebellum
rs55787105	ARHGAP27	NA	NA	0.000159936	0.00890027	NA	1.52e-05	Brain Caudate basal ganglia
rs55787105	FMNL1	NA	NA	NA	NA	NA	2.36e-15	Brain Cerebellum
rs55787105	AC091132.1	NA	NA	NA	NA	NA	3.14e-08	Brain Cerebellum
rs55787105	RP11-798G7.5	NA	NA	NA	NA	NA	1.74e-15	Brain Cerebellum
rs55787105	RP11-798G7.8	NA	NA	NA	NA	NA	2.3e-07	Brain Cerebellum
rs55787105	RP11-707O23.5	NA	NA	NA	NA	NA	6.83e-21	Brain Caudate basal ganglia
rs55787105	SPPL2C	NA	NA	NA	NA	NA	2.92e-05	Brain Frontal Cortex
rs55787105	RP11-259G18.2	NA	NA	NA	NA	NA	1.01e-21	Brain Caudate basal ganglia
rs55787105	RP11-259G18.3	NA	NA	NA	NA	NA	9.4e-31	Brain Caudate basal ganglia
rs55787105	RP11-259G18.1	NA	NA	NA	NA	NA	1.88e-15	Brain Caudate basal ganglia
rs55787105	LRRC37A	NA	NA	NA	NA	NA	1.54e-08	Brain Caudate basal ganglia
rs55787105	LRRC37A2	NA	NA	NA	NA	NA	1.3e-31	Brain Caudate basal ganglia
rs55787105	FAM215B	NA	NA	NA	NA	NA	2.61e-06	Brain Nucleus accumbens basal ganglia
rs55787105	ARL17A	NA	NA	NA	NA	NA	4.62e-14	Brain Caudate basal ganglia
rs55787105	CTD-2020K17.1	NA	NA	NA	NA	NA	5.39e-08	Brain Cerebellum
rs559943616	LRRC37A4P	NA	NA	3.11e-54	1.05e-50	NA	NA	NA
rs559943616	DND1P1	NA	NA	1.12e-21	6.82e-19	NA	NA	NA
rs559943616	CRHR1-IT1	NA	NA	2.66e-16	1.04e-13	NA	NA	NA
rs559943616	PLEKHM1	NA	NA	1.55e-07	1.87e-05	NA	NA	NA
rs56046792	LRRC37A4P	NA	NA	2.14e-100	5.19e-96	NA	1.97e-32	Brain Caudate basal ganglia
rs56046792	KANSL1-AS1	NA	NA	1.05e-88	1.65e-84	NA	2.71e-26	Brain Caudate basal ganglia
rs56046792	DND1P1	NA	NA	4.23e-31	4.74e-28	NA	4.36e-18	Brain Caudate basal ganglia
rs56046792	CRHR1-IT1	NA	NA	3.39e-25	2.61e-22	NA	2.87e-19	Brain Caudate basal ganglia
rs56046792	RPS26P8	NA	NA	2.4e-06	0.000225146	NA	NA	NA
rs56046792	MAPT-AS1	NA	NA	5.21e-06	0.000450589	NA	3.54e-07	Brain Nucleus accumbens basal ganglia
rs56046792	PLEKHM1	NA	NA	7.9e-06	0.000653082	NA	1.13e-08	Brain Cortex
rs56046792	MAPT	NA	NA	9.7e-06	0.000782924	NA	5.31e-07	Brain Cerebellum
rs56046792	ARHGAP27	NA	NA	8.85e-05	0.00537987	NA	2.76e-05	Brain Caudate basal ganglia
rs56046792	CTD-2020K17.1	NA	NA	NA	NA	NA	1.66e-08	Brain Cerebellum
rs56046792	FMNL1	NA	NA	NA	NA	NA	3.07e-15	Brain Cerebellum
rs56046792	AC091132.1	NA	NA	NA	NA	NA	3.07e-08	Brain Cerebellum
rs56046792	RP11-798G7.5	NA	NA	NA	NA	NA	9.16e-15	Brain Cerebellum
rs56046792	RP11-798G7.8	NA	NA	NA	NA	NA	3.35e-07	Brain Cerebellum
rs56046792	RP11-707O23.5	NA	NA	NA	NA	NA	4.25e-20	Brain Caudate basal ganglia
rs56046792	SPPL2C	NA	NA	NA	NA	NA	2.92e-05	Brain Frontal Cortex
rs56046792	RP11-259G18.2	NA	NA	NA	NA	NA	1.36e-21	Brain Caudate basal ganglia
rs56046792	RP11-259G18.3	NA	NA	NA	NA	NA	1.63e-30	Brain Caudate basal ganglia
rs56046792	RP11-259G18.1	NA	NA	NA	NA	NA	1.61e-15	Brain Caudate basal ganglia
rs56046792	LRRC37A	NA	NA	NA	NA	NA	2.92e-08	Brain Caudate basal ganglia
rs56046792	LRRC37A2	NA	NA	NA	NA	NA	6.36e-31	Brain Caudate basal ganglia
rs56046792	FAM215B	NA	NA	NA	NA	NA	7.61e-06	Brain Nucleus accumbens basal ganglia
rs56046792	ARL17A	NA	NA	NA	NA	NA	1.49e-14	Brain Caudate basal ganglia
rs56046792	KANSL1	NA	NA	NA	NA	NA	6.33e-05	Brain Cerebellum
rs62054378	LRRC37A4P	NA	NA	1.93e-95	4.02e-91	NA	4.82e-34	Brain Caudate basal ganglia
rs62054378	KANSL1-AS1	NA	NA	1.08e-80	8.42e-77	NA	7.93e-27	Brain Caudate basal ganglia
rs62054378	DND1P1	NA	NA	3.7e-28	3.48e-25	NA	8.73e-18	Brain Caudate basal ganglia
rs62054378	CRHR1-IT1	NA	NA	1.67e-25	1.31e-22	NA	2.25e-19	Brain Caudate basal ganglia
rs62054378	MAPT-AS1	NA	NA	1.47e-06	0.000145482	NA	2.19e-07	Brain Nucleus accumbens basal ganglia
rs62054378	RPS26P8	NA	NA	3.91e-06	0.000349161	NA	NA	NA
rs62054378	PLEKHM1	NA	NA	6.71e-06	0.000564232	NA	1.46e-08	Brain Cortex
rs62054378	MAPT	NA	NA	2.54e-05	0.00182583	NA	1.49e-06	Brain Cerebellum
rs62054378	FMNL1	NA	NA	NA	NA	NA	2.36e-15	Brain Cerebellum
rs62054378	AC091132.1	NA	NA	NA	NA	NA	3.14e-08	Brain Cerebellum
rs62054378	RP11-798G7.5	NA	NA	NA	NA	NA	1.74e-15	Brain Cerebellum
rs62054378	RP11-798G7.8	NA	NA	NA	NA	NA	2.3e-07	Brain Cerebellum
rs62054378	RP11-707O23.5	NA	NA	NA	NA	NA	6.83e-21	Brain Caudate basal ganglia
rs62054378	SPPL2C	NA	NA	NA	NA	NA	2.92e-05	Brain Frontal Cortex
rs62054378	RP11-259G18.2	NA	NA	NA	NA	NA	1.01e-21	Brain Caudate basal ganglia
rs62054378	RP11-259G18.3	NA	NA	NA	NA	NA	9.4e-31	Brain Caudate basal ganglia
rs62054378	RP11-259G18.1	NA	NA	NA	NA	NA	1.88e-15	Brain Caudate basal ganglia
rs62054378	LRRC37A	NA	NA	NA	NA	NA	1.54e-08	Brain Caudate basal ganglia
rs62054378	LRRC37A2	NA	NA	NA	NA	NA	1.3e-31	Brain Caudate basal ganglia
rs62054378	FAM215B	NA	NA	NA	NA	NA	2.61e-06	Brain Nucleus accumbens basal ganglia
rs62054378	ARL17A	NA	NA	NA	NA	NA	4.62e-14	Brain Caudate basal ganglia
rs62054378	CTD-2020K17.1	NA	NA	NA	NA	NA	5.39e-08	Brain Cerebellum
rs62054378	ARHGAP27	NA	NA	NA	NA	NA	1.52e-05	Brain Caudate basal ganglia
rs62060792	KANSL1-AS1	NA	NA	9.72e-86	1.1e-81	NA	7.93e-27	Brain Caudate basal ganglia
rs62060792	LRRC37A	NA	NA	2.48e-45	5.52e-42	NA	1.54e-08	Brain Caudate basal ganglia
rs62060792	LRRC37A2	NA	NA	2.83e-37	4.32e-34	NA	1.3e-31	Brain Caudate basal ganglia
rs62060792	DND1P1	NA	NA	8.11e-30	8.42e-27	NA	8.73e-18	Brain Caudate basal ganglia
rs62060792	CRHR1-IT1	NA	NA	8.84e-27	7.54e-24	NA	2.25e-19	Brain Caudate basal ganglia
rs62060792	FAM215B	NA	NA	5.65e-22	3.51e-19	NA	2.61e-06	Brain Nucleus accumbens basal ganglia
rs62060792	ARL17A	NA	NA	1.97e-19	1.02e-16	4.22e-06	4.62e-14	Brain Caudate basal ganglia
rs62060792	RPS26P8	NA	NA	1.59e-06	0.000156064	NA	NA	NA
rs62060792	MAPT-AS1	NA	NA	1.8e-06	0.000173657	NA	2.19e-07	Brain Nucleus accumbens basal ganglia
rs62060792	MAPT	NA	NA	1.75e-05	0.00131835	NA	1.49e-06	Brain Cerebellum
rs62060792	RP11-798G7.6	NA	NA	NA	NA	5.42e-10	NA	NA
rs62060792	WNT3	NA	NA	NA	NA	5.85e-09	NA	NA
rs62060792	KANSL1	NA	NA	NA	NA	2.37e-05	NA	NA
rs62060792	LRRC37A4P	NA	NA	NA	NA	0.000819	4.82e-34	Brain Caudate basal ganglia
rs62060792	CRHR1	NA	NA	NA	NA	0.00491	NA	NA
rs62060792	CTD-2020K17.3	NA	NA	NA	NA	0.0076	NA	NA
rs62060792	FMNL1	NA	NA	NA	NA	0.0425	2.36e-15	Brain Cerebellum
rs62060792	AC091132.1	NA	NA	NA	NA	NA	3.14e-08	Brain Cerebellum
rs62060792	PLEKHM1	NA	NA	NA	NA	NA	1.46e-08	Brain Cortex
rs62060792	RP11-798G7.5	NA	NA	NA	NA	NA	1.74e-15	Brain Cerebellum
rs62060792	RP11-798G7.8	NA	NA	NA	NA	NA	2.3e-07	Brain Cerebellum
rs62060792	RP11-707O23.5	NA	NA	NA	NA	NA	6.83e-21	Brain Caudate basal ganglia
rs62060792	SPPL2C	NA	NA	NA	NA	NA	2.92e-05	Brain Frontal Cortex
rs62060792	RP11-259G18.2	NA	NA	NA	NA	NA	1.01e-21	Brain Caudate basal ganglia
rs62060792	RP11-259G18.3	NA	NA	NA	NA	NA	9.4e-31	Brain Caudate basal ganglia
rs62060792	RP11-259G18.1	NA	NA	NA	NA	NA	1.88e-15	Brain Caudate basal ganglia
rs62060792	CTD-2020K17.1	NA	NA	NA	NA	NA	5.39e-08	Brain Cerebellum
rs62060792	LRRC37A17P	NA	NA	NA	NA	NA	3.04e-05	Brain Cerebellum
rs62060792	ARHGAP27	NA	NA	NA	NA	NA	1.52e-05	Brain Caudate basal ganglia
rs62061727	LRRC37A4P	NA	NA	1.44e-102	3.9e-98	NA	4.82e-34	Brain Caudate basal ganglia
rs62061727	KANSL1-AS1	NA	NA	1.63e-83	1.61e-79	NA	7.93e-27	Brain Caudate basal ganglia
rs62061727	LRRC37A	NA	NA	7.48e-45	1.63e-41	NA	1.54e-08	Brain Caudate basal ganglia
rs62061727	DND1P1	NA	NA	8.28e-30	8.59e-27	NA	8.73e-18	Brain Caudate basal ganglia
rs62061727	CRHR1-IT1	NA	NA	1.79e-25	1.4e-22	NA	2.25e-19	Brain Caudate basal ganglia
rs62061727	MAPT-AS1	NA	NA	1.27e-06	0.000127832	NA	2.19e-07	Brain Nucleus accumbens basal ganglia
rs62061727	RPS26P8	NA	NA	1.43e-06	0.000142213	NA	NA	NA
rs62061727	PLEKHM1	NA	NA	4.54e-06	0.00039862	NA	1.46e-08	Brain Cortex
rs62061727	MAPT	NA	NA	1.51e-05	0.00116206	NA	1.49e-06	Brain Cerebellum
rs62061727	FMNL1	NA	NA	NA	NA	NA	2.36e-15	Brain Cerebellum
rs62061727	AC091132.1	NA	NA	NA	NA	NA	3.14e-08	Brain Cerebellum
rs62061727	RP11-798G7.5	NA	NA	NA	NA	NA	1.74e-15	Brain Cerebellum
rs62061727	RP11-798G7.8	NA	NA	NA	NA	NA	2.3e-07	Brain Cerebellum
rs62061727	RP11-707O23.5	NA	NA	NA	NA	NA	6.83e-21	Brain Caudate basal ganglia
rs62061727	SPPL2C	NA	NA	NA	NA	NA	2.92e-05	Brain Frontal Cortex
rs62061727	RP11-259G18.2	NA	NA	NA	NA	NA	1.01e-21	Brain Caudate basal ganglia
rs62061727	RP11-259G18.3	NA	NA	NA	NA	NA	9.4e-31	Brain Caudate basal ganglia
rs62061727	RP11-259G18.1	NA	NA	NA	NA	NA	1.88e-15	Brain Caudate basal ganglia
rs62061727	LRRC37A2	NA	NA	NA	NA	NA	1.3e-31	Brain Caudate basal ganglia
rs62061727	FAM215B	NA	NA	NA	NA	NA	2.61e-06	Brain Nucleus accumbens basal ganglia
rs62061727	ARL17A	NA	NA	NA	NA	NA	4.62e-14	Brain Caudate basal ganglia
rs62061727	CTD-2020K17.1	NA	NA	NA	NA	NA	5.39e-08	Brain Cerebellum
rs62061727	ARHGAP27	NA	NA	NA	NA	NA	1.52e-05	Brain Caudate basal ganglia
rs62061809	KANSL1-AS1	NA	NA	9.72e-86	1.1e-81	NA	7.15e-26	Brain Caudate basal ganglia
rs62061809	LRRC37A	NA	NA	2.48e-45	5.52e-42	NA	1.45e-08	Brain Caudate basal ganglia
rs62061809	LRRC37A2	NA	NA	2.83e-37	4.32e-34	NA	3.45e-31	Brain Caudate basal ganglia
rs62061809	CRHR1-IT1	NA	NA	8.84e-27	7.54e-24	NA	9.36e-19	Brain Caudate basal ganglia
rs62061809	FAM215B	NA	NA	5.65e-22	3.51e-19	NA	4.95e-06	Brain Nucleus accumbens basal ganglia
rs62061809	ARL17A	NA	NA	1.97e-19	1.02e-16	NA	1.09e-13	Brain Caudate basal ganglia
rs62061809	RPS26P8	NA	NA	1.59e-06	0.000156064	NA	NA	NA
rs62061809	MAPT-AS1	NA	NA	1.8e-06	0.000173657	NA	1.63e-07	Brain Nucleus accumbens basal ganglia
rs62061809	MAPT	NA	NA	1.75e-05	0.00131835	NA	1.07e-06	Brain Cerebellum
rs62061809	FMNL1	NA	NA	NA	NA	NA	5.54e-15	Brain Cerebellum
rs62061809	AC091132.1	NA	NA	NA	NA	NA	5.29e-08	Brain Cerebellum
rs62061809	PLEKHM1	NA	NA	NA	NA	NA	3.69e-05	Brain Nucleus accumbens basal ganglia
rs62061809	RP11-798G7.5	NA	NA	NA	NA	NA	8.05e-16	Brain Cerebellum
rs62061809	RP11-798G7.8	NA	NA	NA	NA	NA	4.37e-07	Brain Cerebellum
rs62061809	LRRC37A4P	NA	NA	NA	NA	NA	4.45e-34	Brain Caudate basal ganglia
rs62061809	DND1P1	NA	NA	NA	NA	NA	2.26e-17	Brain Caudate basal ganglia
rs62061809	RP11-707O23.5	NA	NA	NA	NA	NA	2.14e-20	Brain Caudate basal ganglia
rs62061809	SPPL2C	NA	NA	NA	NA	NA	2.11e-05	Brain Frontal Cortex BA127
rs62061809	RP11-259G18.2	NA	NA	NA	NA	NA	3.49e-21	Brain Caudate basal ganglia
rs62061809	RP11-259G18.3	NA	NA	NA	NA	NA	3.97e-30	Brain Caudate basal ganglia
rs62061809	RP11-259G18.1	NA	NA	NA	NA	NA	1.21e-14	Brain Caudate basal ganglia
rs62061809	CTD-2020K17.1	NA	NA	NA	NA	NA	7.83e-08	Brain Cerebellum
rs62061809	LRRC37A17P	NA	NA	NA	NA	NA	2.7e-05	Brain Cerebellum
rs62061809	ARHGAP27	NA	NA	NA	NA	NA	9.72e-06	Brain Caudate basal ganglia
rs62062136	LRRC37A4P	NA	NA	1.75e-104	5.5e-100	0.000819	4.82e-34	Brain Caudate basal ganglia
rs62062136	KANSL1-AS1	NA	NA	9.72e-86	1.1e-81	NA	7.93e-27	Brain Caudate basal ganglia
rs62062136	LRRC37A	NA	NA	2.48e-45	5.52e-42	NA	1.54e-08	Brain Caudate basal ganglia
rs62062136	LRRC37A2	NA	NA	2.83e-37	4.32e-34	NA	1.3e-31	Brain Caudate basal ganglia
rs62062136	DND1P1	NA	NA	8.11e-30	8.42e-27	NA	8.73e-18	Brain Caudate basal ganglia
rs62062136	CRHR1-IT1	NA	NA	8.84e-27	7.54e-24	NA	2.25e-19	Brain Caudate basal ganglia
rs62062136	ARL17A	NA	NA	1.97e-19	1.02e-16	4.22e-06	4.62e-14	Brain Caudate basal ganglia
rs62062136	RPS26P8	NA	NA	1.59e-06	0.000156064	NA	NA	NA
rs62062136	MAPT-AS1	NA	NA	1.8e-06	0.000173657	NA	2.19e-07	Brain Nucleus accumbens basal ganglia
rs62062136	MAPT	NA	NA	1.75e-05	0.00131835	NA	1.49e-06	Brain Cerebellum
rs62062136	RP11-798G7.6	NA	NA	NA	NA	5.42e-10	NA	NA
rs62062136	WNT3	NA	NA	NA	NA	5.85e-09	NA	NA
rs62062136	KANSL1	NA	NA	NA	NA	2.37e-05	NA	NA
rs62062136	CRHR1	NA	NA	NA	NA	0.00491	NA	NA
rs62062136	CTD-2020K17.3	NA	NA	NA	NA	0.0076	NA	NA
rs62062136	FMNL1	NA	NA	NA	NA	0.0425	2.36e-15	Brain Cerebellum
rs62062136	AC091132.1	NA	NA	NA	NA	NA	3.14e-08	Brain Cerebellum
rs62062136	PLEKHM1	NA	NA	NA	NA	NA	1.46e-08	Brain Cortex
rs62062136	RP11-798G7.5	NA	NA	NA	NA	NA	1.74e-15	Brain Cerebellum
rs62062136	RP11-798G7.8	NA	NA	NA	NA	NA	2.3e-07	Brain Cerebellum
rs62062136	RP11-707O23.5	NA	NA	NA	NA	NA	6.83e-21	Brain Caudate basal ganglia
rs62062136	SPPL2C	NA	NA	NA	NA	NA	2.92e-05	Brain Frontal Cortex BA123
rs62062136	RP11-259G18.2	NA	NA	NA	NA	NA	1.01e-21	Brain Caudate basal ganglia
rs62062136	RP11-259G18.3	NA	NA	NA	NA	NA	9.4e-31	Brain Caudate basal ganglia
rs62062136	RP11-259G18.1	NA	NA	NA	NA	NA	1.88e-15	Brain Caudate basal ganglia
rs62062136	FAM215B	NA	NA	NA	NA	NA	2.61e-06	Brain Nucleus accumbens basal ganglia
rs62062136	CTD-2020K17.1	NA	NA	NA	NA	NA	5.39e-08	Brain Cerebellum
rs62062136	LRRC37A17P	NA	NA	NA	NA	NA	3.04e-05	Brain Cerebellum
rs62062136	ARHGAP27	NA	NA	NA	NA	NA	1.52e-05	Brain Caudate basal ganglia
rs62064663	LRRC37A4P	NA	NA	9.98e-103	2.76e-98	0.000819	4.82e-34	Brain Caudate basal ganglia
rs62064663	KANSL1-AS1	NA	NA	4.17e-85	4.57e-81	NA	7.93e-27	Brain Caudate basal ganglia
rs62064663	LRRC37A	NA	NA	5.31e-45	1.17e-41	NA	1.54e-08	Brain Caudate basal ganglia
rs62064663	DND1P1	NA	NA	2.15e-29	2.17e-26	NA	8.73e-18	Brain Caudate basal ganglia
rs62064663	CRHR1-IT1	NA	NA	2.78e-27	2.47e-24	NA	2.25e-19	Brain Caudate basal ganglia
rs62064663	RPS26P8	NA	NA	2.22e-06	0.000210181	NA	NA	NA
rs62064663	MAPT-AS1	NA	NA	2.43e-06	0.000228128	NA	2.19e-07	Brain Nucleus accumbens basal ganglia
rs62064663	MAPT	NA	NA	2.1e-05	0.00154617	NA	1.49e-06	Brain Cerebellum
rs62064663	RP11-798G7.6	NA	NA	NA	NA	5.42e-10	NA	NA
rs62064663	WNT3	NA	NA	NA	NA	5.85e-09	NA	NA
rs62064663	ARL17A	NA	NA	NA	NA	4.22e-06	4.62e-14	Brain Caudate basal ganglia
rs62064663	KANSL1	NA	NA	NA	NA	2.37e-05	NA	NA
rs62064663	CRHR1	NA	NA	NA	NA	0.00491	NA	NA
rs62064663	CTD-2020K17.3	NA	NA	NA	NA	0.0076	NA	NA
rs62064663	FMNL1	NA	NA	NA	NA	0.0425	2.36e-15	Brain Cerebellum
rs62064663	AC091132.1	NA	NA	NA	NA	NA	3.14e-08	Brain Cerebellum
rs62064663	PLEKHM1	NA	NA	NA	NA	NA	1.46e-08	Brain Cortex
rs62064663	RP11-798G7.5	NA	NA	NA	NA	NA	1.74e-15	Brain Cerebellum
rs62064663	RP11-798G7.8	NA	NA	NA	NA	NA	2.3e-07	Brain Cerebellum
rs62064663	RP11-707O23.5	NA	NA	NA	NA	NA	6.83e-21	Brain Caudate basal ganglia
rs62064663	SPPL2C	NA	NA	NA	NA	NA	2.92e-05	Brain Frontal Cortex
rs62064663	RP11-259G18.2	NA	NA	NA	NA	NA	1.01e-21	Brain Caudate basal ganglia
rs62064663	RP11-259G18.3	NA	NA	NA	NA	NA	9.4e-31	Brain Caudate basal ganglia
rs62064663	RP11-259G18.1	NA	NA	NA	NA	NA	1.88e-15	Brain Caudate basal ganglia
rs62064663	LRRC37A2	NA	NA	NA	NA	NA	1.3e-31	Brain Caudate basal ganglia
rs62064663	FAM215B	NA	NA	NA	NA	NA	2.61e-06	Brain Nucleus accumbens basal ganglia
rs62064663	CTD-2020K17.1	NA	NA	NA	NA	NA	5.39e-08	Brain Cerebellum
rs62064663	ARHGAP27	NA	NA	NA	NA	NA	1.52e-05	Brain Caudate basal ganglia
rs6781790	C3orf62	0.00463	0.122	NA	NA	0.00161	NA	NA
rs6781790	DALRD3	3.78e-06	0.000318	3.88e-08	5.27e-06	3.89e-06	5.14e-05	Brain Cortex
rs6781790	GPX1	1.55e-12	4.05e-10	2.01e-05	0.00148916	5.88e-10	4.23e-06	Brain Caudate basal ganglia
rs6781790	NCKIPSD	1.95e-28	2.22e-25	6.34e-27	5.51e-24	NA	5.62e-14	Brain Caudate basal ganglia
rs6781790	NICN1	2.01e-07	2.27e-05	2.31e-07	2.71e-05	1.57e-08	NA	NA
rs6781790	P4HTM	5.29e-16	2.12e-13	1.36e-13	4.03e-11	0.000268	3.48e-05	Brain Frontal Cortex
rs6781790	WDR6	4.98e-28	5.45e-25	8.43e-35	1.15e-31	5.09e-26	4.24e-06	Brain Spinal cord cervical
rs6781790	AMT	NA	NA	2.87e-15	1.02e-12	9.66e-13	1.22e-07	Brain Caudate basal ganglia
rs6781790	CCDC71	NA	NA	2.34e-11	5.24e-09	2.14e-05	4.68e-05	Brain Caudate basal ganglia
rs6781790	ARIH2	NA	NA	NA	NA	5.7e-14	NA	NA
rs6781790	GMPPB	NA	NA	NA	NA	4.33e-05	NA	NA
rs6781790	TREX1	NA	NA	NA	NA	8.44e-05	NA	NA
rs6781790	QRICH1	NA	NA	NA	NA	0.000264	7.53e-05	Brain Cerebellum
rs6781790	NDUFAF3	NA	NA	NA	NA	0.0105	NA	NA
rs6781790	KLHDC8B	NA	NA	NA	NA	0.0112	NA	NA
rs6781790	IP6K1	NA	NA	NA	NA	0.0238	NA	NA
rs6781790	QARS	NA	NA	NA	NA	0.0239	NA	NA
rs6781790	ZNF589	NA	NA	NA	NA	0.025	NA	NA
rs6781790	CELSR3	NA	NA	NA	NA	0.0274	NA	NA
rs6781790	FAM212A	NA	NA	NA	NA	0.0422	NA	NA
rs6781790	TMA7	NA	NA	NA	NA	0.0455	NA	NA
rs6781790	NME6	NA	NA	NA	NA	0.0491	NA	NA
rs7350923	LRRC37A4P	NA	NA	5.05e-100	1.21e-95	NA	4.82e-34	Brain Caudate basal ganglia
rs7350923	KANSL1-AS1	NA	NA	9.76e-81	7.62e-77	NA	7.93e-27	Brain Caudate basal ganglia
rs7350923	DND1P1	NA	NA	2.37e-28	2.25e-25	NA	8.73e-18	Brain Caudate basal ganglia
rs7350923	CRHR1-IT1	NA	NA	2.67e-24	1.95e-21	NA	2.25e-19	Brain Caudate basal ganglia
rs7350923	MAPT-AS1	NA	NA	3.38e-06	0.000306243	NA	2.19e-07	Brain Nucleus accumbens basal ganglia
rs7350923	RPS26P8	NA	NA	4.38e-06	0.000386283	NA	NA	NA
rs7350923	PLEKHM1	NA	NA	1.37e-05	0.00106165	NA	1.46e-08	Brain Cortex
rs7350923	MAPT	NA	NA	0.000140417	0.00797679	NA	1.49e-06	Brain Cerebellum
rs7350923	FMNL1	NA	NA	NA	NA	NA	2.36e-15	Brain Cerebellum
rs7350923	AC091132.1	NA	NA	NA	NA	NA	3.14e-08	Brain Cerebellum
rs7350923	RP11-798G7.5	NA	NA	NA	NA	NA	1.74e-15	Brain Cerebellum
rs7350923	RP11-798G7.8	NA	NA	NA	NA	NA	2.3e-07	Brain Cerebellum
rs7350923	RP11-707O23.5	NA	NA	NA	NA	NA	6.83e-21	Brain Caudate basal ganglia
rs7350923	SPPL2C	NA	NA	NA	NA	NA	2.92e-05	Brain Frontal Cortex
rs7350923	RP11-259G18.2	NA	NA	NA	NA	NA	1.01e-21	Brain Caudate basal ganglia
rs7350923	RP11-259G18.3	NA	NA	NA	NA	NA	9.4e-31	Brain Caudate basal ganglia
rs7350923	RP11-259G18.1	NA	NA	NA	NA	NA	1.88e-15	Brain Caudate basal ganglia
rs7350923	LRRC37A	NA	NA	NA	NA	NA	1.54e-08	Brain Caudate basal ganglia
rs7350923	LRRC37A2	NA	NA	NA	NA	NA	1.3e-31	Brain Caudate basal ganglia
rs7350923	FAM215B	NA	NA	NA	NA	NA	2.61e-06	Brain Nucleus accumbens basal ganglia
rs7350923	ARL17A	NA	NA	NA	NA	NA	4.62e-14	Brain Caudate basal ganglia
rs7350923	CTD-2020K17.1	NA	NA	NA	NA	NA	5.39e-08	Brain Cerebellum
rs7350923	ARHGAP27	NA	NA	NA	NA	NA	1.52e-05	Brain Caudate basal ganglia
rs7599054	CCNT2	6.36e-05	0.00352	NA	NA	0.000567	NA	NA
rs7599054	TMEM163	2.22e-09	3.02e-07	NA	NA	1.3e-13	NA	NA
rs76179989	STK39	6.26e-09	7.92e-07	NA	NA	NA	NA	NA
rs8050894	HSD3B7	0.00120096	0.0566902	NA	NA	0.0031	NA	NA
rs8050894	KAT8	3.75e-15	1.54e-12	4.7e-09	7.46e-07	1.71e-20	1.1e-07	Brain Caudate basal ganglia
rs8050894	STX4	0.00626065	0.189894	NA	NA	1.01e-05	NA	NA
rs8050894	ZNF646	1.47e-06	0.000180646	NA	NA	2.81e-06	NA	NA
rs8050894	ZNF668	NA	NA	3.66e-07	4.11e-05	8.09e-16	NA	NA
rs8050894	PRSS36	NA	NA	7.04e-05	0.00442444	NA	NA	NA
rs8050894	C16orf93	NA	NA	NA	NA	1.86e-10	NA	NA
rs8050894	RP11-196G11.2	NA	NA	NA	NA	2.36e-06	6.01e-06	Brain Cerebellum
rs8050894	SETD1A	NA	NA	NA	NA	3.72e-05	NA	NA
rs8050894	STX1B	NA	NA	NA	NA	5.61e-05	NA	NA
rs8050894	VKORC1	NA	NA	NA	NA	6.59e-05	NA	NA
rs8050894	ARMC5	NA	NA	NA	NA	0.00272	NA	NA
rs8050894	ZNF689	NA	NA	NA	NA	0.0102	NA	NA
rs8050894	ITGAX	NA	NA	NA	NA	0.0277	NA	NA
rs858305	GPNMB	4.66e-70	2.68e-66	4.31e-23	2.9e-20	NA	5.23e-11	Brain Caudate basal ganglia
rs858305	KLHL7-AS1	5.57e-77	4.25e-73	9.03e-31	9.96e-28	NA	2.22e-17	Brain Caudate basal ganglia
rs858305	NUPL2	2.65e-47	4.25e-44	3.35e-54	1.13e-50	2.24e-27	7.25e-08	Brain Caudate basal ganglia
rs858305	AC005082.1	NA	NA	NA	NA	NA	1.58e-06	Brain Anterior cingulate cortex
rs858305	AC005082.12	NA	NA	NA	NA	NA	2.4e-07	Brain Caudate basal ganglia
rs858305	KLHL7	NA	NA	NA	NA	NA	2.44e-06	Brain Caudate basal ganglia
rs876944	KANSL1-AS1	NA	NA	9.72e-86	1.1e-81	NA	7.93e-27	Brain Caudate basal ganglia
rs876944	LRRC37A	NA	NA	2.48e-45	5.52e-42	NA	1.54e-08	Brain Caudate basal ganglia
rs876944	LRRC37A2	NA	NA	2.83e-37	4.32e-34	NA	1.3e-31	Brain Caudate basal ganglia
rs876944	DND1P1	NA	NA	8.11e-30	8.42e-27	NA	8.73e-18	Brain Caudate basal ganglia
rs876944	CRHR1-IT1	NA	NA	8.84e-27	7.54e-24	NA	2.25e-19	Brain Caudate basal ganglia
rs876944	ARL17A	NA	NA	1.97e-19	1.02e-16	4.22e-06	4.62e-14	Brain Caudate basal ganglia
rs876944	RPS26P8	NA	NA	1.59e-06	0.000156064	NA	NA	NA
rs876944	MAPT-AS1	NA	NA	1.8e-06	0.000173657	NA	2.19e-07	Brain Nucleus accumbens basal ganglia
rs876944	MAPT	NA	NA	1.75e-05	0.00131835	NA	1.49e-06	Brain Cerebellum
rs876944	RP11-798G7.6	NA	NA	NA	NA	5.42e-10	NA	NA
rs876944	WNT3	NA	NA	NA	NA	5.85e-09	NA	NA
rs876944	KANSL1	NA	NA	NA	NA	2.37e-05	NA	NA
rs876944	LRRC37A4P	NA	NA	NA	NA	0.000819	4.82e-34	Brain Caudate basal ganglia
rs876944	CRHR1	NA	NA	NA	NA	0.00491	NA	NA
rs876944	CTD-2020K17.3	NA	NA	NA	NA	0.0076	NA	NA
rs876944	FMNL1	NA	NA	NA	NA	0.0425	2.36e-15	Brain Cerebellum
rs876944	AC091132.1	NA	NA	NA	NA	NA	3.14e-08	Brain Cerebellum
rs876944	PLEKHM1	NA	NA	NA	NA	NA	1.46e-08	Brain Cortex
rs876944	RP11-798G7.5	NA	NA	NA	NA	NA	1.74e-15	Brain Cerebellum
rs876944	RP11-798G7.8	NA	NA	NA	NA	NA	2.3e-07	Brain Cerebellum
rs876944	RP11-707O23.5	NA	NA	NA	NA	NA	6.83e-21	Brain Caudate basal ganglia
rs876944	SPPL2C	NA	NA	NA	NA	NA	2.92e-05	Brain Frontal Cortex
rs876944	RP11-259G18.2	NA	NA	NA	NA	NA	1.01e-21	Brain Caudate basal ganglia
rs876944	RP11-259G18.3	NA	NA	NA	NA	NA	9.4e-31	Brain Caudate basal ganglia
rs876944	RP11-259G18.1	NA	NA	NA	NA	NA	1.88e-15	Brain Caudate basal ganglia
rs876944	FAM215B	NA	NA	NA	NA	NA	2.61e-06	Brain Nucleus accumbens basal ganglia
rs876944	CTD-2020K17.1	NA	NA	NA	NA	NA	5.39e-08	Brain Cerebellum
rs876944	LRRC37A17P	NA	NA	NA	NA	NA	3.04e-05	Brain Cerebellum
rs876944	ARHGAP27	NA	NA	NA	NA	NA	1.52e-05	Brain Caudate basal ganglia
rs878051	BIN3	0.00603725	0.132823	4.22e-18	1.94e-15	NA	1.68e-06	Brain Caudate basal ganglia
rs878051	C8orf58	6.03e-08	6.92e-06	NA	NA	2.41e-14	2.04e-09	Brain Anterior cingulate cortex
rs878051	EGR3	0.00215449	0.0623864	NA	NA	NA	NA	NA
rs878051	PDLIM2	2.85e-05	0.00163583	1.94e-06	0.000186081	2.07e-08	9.37e-06	Brain Frontal Cortex
rs878051	KIAA1967	NA	NA	NA	NA	8.92e-12	NA	NA
rs878051	RHOBTB2	NA	NA	NA	NA	0.000994	NA	NA
rs878051	BMP1	NA	NA	NA	NA	0.0233	NA	NA
rs974291	KANSL1-AS1	NA	NA	9.72e-86	1.1e-81	NA	7.93e-27	Brain Caudate basal ganglia
rs974291	LRRC37A	NA	NA	2.48e-45	5.52e-42	NA	1.54e-08	Brain Caudate basal ganglia
rs974291	LRRC37A2	NA	NA	2.83e-37	4.32e-34	NA	1.3e-31	Brain Caudate basal ganglia
rs974291	DND1P1	NA	NA	8.11e-30	8.42e-27	NA	8.73e-18	Brain Caudate basal ganglia
rs974291	CRHR1-IT1	NA	NA	8.84e-27	7.54e-24	NA	2.25e-19	Brain Caudate basal ganglia
rs974291	FAM215B	NA	NA	5.65e-22	3.51e-19	NA	2.61e-06	Brain Nucleus accumbens basal ganglia
rs974291	ARL17A	NA	NA	1.97e-19	1.02e-16	4.08e-06	4.62e-14	Brain Caudate basal ganglia
rs974291	RPS26P8	NA	NA	1.59e-06	0.000156064	NA	NA	NA
rs974291	MAPT-AS1	NA	NA	1.8e-06	0.000173657	NA	2.19e-07	Brain Nucleus accumbens basal ganglia
rs974291	MAPT	NA	NA	1.75e-05	0.00131835	NA	1.49e-06	Brain Cerebellum
rs974291	RP11-798G7.6	NA	NA	NA	NA	7.93e-10	NA	NA
rs974291	WNT3	NA	NA	NA	NA	6.16e-09	NA	NA
rs974291	KANSL1	NA	NA	NA	NA	2.65e-05	NA	NA
rs974291	LRRC37A4P	NA	NA	NA	NA	0.000662	4.82e-34	Brain Caudate basal ganglia
rs974291	CRHR1	NA	NA	NA	NA	0.00321	NA	NA
rs974291	CTD-2020K17.3	NA	NA	NA	NA	0.00486	NA	NA
rs974291	FMNL1	NA	NA	NA	NA	0.0461	2.36e-15	Brain Cerebellum
rs974291	AC091132.1	NA	NA	NA	NA	NA	3.14e-08	Brain Cerebellum
rs974291	PLEKHM1	NA	NA	NA	NA	NA	1.46e-08	Brain Cortex
rs974291	RP11-798G7.5	NA	NA	NA	NA	NA	1.74e-15	Brain Cerebellum
rs974291	RP11-798G7.8	NA	NA	NA	NA	NA	2.3e-07	Brain Cerebellum
rs974291	RP11-707O23.5	NA	NA	NA	NA	NA	6.83e-21	Brain Caudate basal ganglia
rs974291	SPPL2C	NA	NA	NA	NA	NA	2.92e-05	Brain Frontal Cortex
rs974291	RP11-259G18.2	NA	NA	NA	NA	NA	1.01e-21	Brain Caudate basal ganglia
rs974291	RP11-259G18.3	NA	NA	NA	NA	NA	9.4e-31	Brain Caudate basal ganglia
rs974291	RP11-259G18.1	NA	NA	NA	NA	NA	1.88e-15	Brain Caudate basal ganglia
rs974291	CTD-2020K17.1	NA	NA	NA	NA	NA	5.39e-08	Brain Cerebellum
rs974291	LRRC37A17P	NA	NA	NA	NA	NA	3.04e-05	Brain Cerebellum
rs974291	ARHGAP27	NA	NA	NA	NA	NA	1.52e-05	Brain Caudate basal ganglia
rs9840684	C3orf62	0.00404	0.111	NA	NA	0.00276	NA	NA
rs9840684	DALRD3	4.49e-06	0.000371	1.4e-07	1.71e-05	3.74e-06	2.53e-05	Brain Cortex
rs9840684	GPX1	2.48e-12	6.33e-10	NA	NA	4.53e-10	8.3e-06	Brain Caudate basal ganglia
rs9840684	NCKIPSD	3.24e-28	3.6e-25	1.84e-26	1.53e-23	NA	1.25e-13	Brain Caudate basal ganglia
rs9840684	NICN1	1.41e-07	1.64e-05	NA	NA	3.59e-08	NA	NA
rs9840684	P4HTM	9.2e-16	3.59e-13	1.54e-12	4.02e-10	0.000288	7.16e-06	Brain Spinal cord cervical
rs9840684	WDR6	5.84e-28	6.3e-25	7.38e-29	7.23e-26	9.29e-25	1.91e-06	Brain Spinal cord cervical
rs9840684	CCDC71	NA	NA	1.35e-12	3.54e-10	1.53e-05	1.5e-05	Brain Caudate basal ganglia
rs9840684	CCDC36	NA	NA	8.63e-05	0.00526849	NA	NA	NA
rs9840684	ARIH2	NA	NA	NA	NA	4.18e-14	NA	NA
rs9840684	AMT	NA	NA	NA	NA	7.41e-13	3.05e-07	Brain Caudate basal ganglia
rs9840684	GMPPB	NA	NA	NA	NA	3.92e-05	NA	NA
rs9840684	TREX1	NA	NA	NA	NA	0.000131	NA	NA
rs9840684	QRICH1	NA	NA	NA	NA	0.000285	7.38e-05	Brain Cerebellum
rs9840684	KLHDC8B	NA	NA	NA	NA	0.00764	NA	NA
rs9840684	NDUFAF3	NA	NA	NA	NA	0.0136	NA	NA
rs9840684	IP6K1	NA	NA	NA	NA	0.0182	NA	NA
rs9840684	CELSR3	NA	NA	NA	NA	0.0267	NA	NA
rs9840684	ZNF589	NA	NA	NA	NA	0.0289	NA	NA
rs9840684	QARS	NA	NA	NA	NA	0.0307	NA	NA
rs9840684	TMA7	NA	NA	NA	NA	0.0342	NA	NA
rs9840684	NME6	NA	NA	NA	NA	0.0391	NA	NA
rs9840684	FAM212A	NA	NA	NA	NA	0.0439	NA	NA

## Sheet: S12
Table S12. Association significance between the TF binding-disrupting SNPs and gene expression in the human brain tissues(at least two brain eQTL datasets)
SNP	Gene_symbol	P value(cmc)	FDR(cmc)	P value(libd)	FDR(libd)	P value(xQTL)	P value(GTEx)	Brain(GTEx)
rs10270788	GPNMB	2.46e-42	2.85e-39	7.27e-19	3.57e-16	NA	1.01e-06	Brain Caudate basal ganglia
rs10270788	KLHL7-AS1	6.72e-102	9.75e-98	1.91e-63	8.63e-60	NA	1.19e-28	Brain Caudate basal ganglia
rs10270788	NUPL2	7.7e-45	1.01e-41	2.9e-32	3.45e-29	1.18e-30	7.52e-11	Brain Caudate basal ganglia
rs11136093	BIN3	0.000106676	0.00519212	4.2e-35	5.8e-32	NA	2.24e-08	Brain Caudate basal ganglia
rs11136093	C8orf58	3.25e-08	3.92e-06	NA	NA	5.34e-20	3.42e-08	Brain Anterior cingulate cortex
rs11136093	PDLIM2	1.18e-07	1.26e-05	1.62e-12	4.22e-10	3.1e-09	9.55e-07	Brain Frontal Cortex
rs111825734	CRHR1-IT1	1.28e-24	1.49e-22	6.37e-24	4.53e-21	NA	NA	NA
rs111825734	KANSL1-AS1	2.97e-79	1.79e-76	1.12e-76	7.76e-73	NA	NA	NA
rs111825734	LRRC37A	4.07e-36	7.97e-34	2.86e-39	4.82e-36	NA	NA	NA
rs111825734	LRRC37A4P	1.2e-90	1.34e-87	1.77e-87	2.62e-83	NA	NA	NA
rs111825734	MAPT	1.75e-11	1.04e-09	4.51e-05	0.00301362	NA	NA	NA
rs11575895	LRRC37A4P	NA	NA	1.75e-104	5.5e-100	NA	4.82e-34	Brain Caudate basal ganglia
rs11575895	KANSL1-AS1	NA	NA	9.72e-86	1.1e-81	NA	7.93e-27	Brain Caudate basal ganglia
rs11575895	LRRC37A	NA	NA	2.48e-45	5.52e-42	NA	1.54e-08	Brain Caudate basal ganglia
rs11575895	DND1P1	NA	NA	8.11e-30	8.42e-27	NA	8.73e-18	Brain Caudate basal ganglia
rs11575895	CRHR1-IT1	NA	NA	8.84e-27	7.54e-24	NA	2.25e-19	Brain Caudate basal ganglia
rs11575895	MAPT-AS1	NA	NA	1.8e-06	0.000173657	NA	1.89e-07	Brain Nucleus accumbens basal ganglia
rs11575895	PLEKHM1	NA	NA	5.71e-06	0.000488468	NA	5.63e-08	Brain Cortex
rs11575895	MAPT	NA	NA	1.75e-05	0.00131835	NA	8.72e-07	Brain Cerebellum
rs11575895	ARHGAP27	NA	NA	0.000159936	0.00890027	NA	1.52e-05	Brain Caudate basal ganglia
rs117629202	ARL17A	4.94e-31	8.84e-29	3.25e-19	1.64e-16	NA	NA	NA
rs117629202	FAM215B	1.14e-15	9.04e-14	6.94e-25	5.25e-22	NA	NA	NA
rs117629202	KANSL1-AS1	6.75e-107	1.23e-102	1.93e-94	3.85e-90	NA	NA	NA
rs117629202	LRRC37A	2.14e-41	5.38e-39	4.33e-43	8.89e-40	NA	NA	NA
rs117629202	LRRC37A2	1.29e-27	1.75e-25	2.37e-34	3.15e-31	NA	NA	NA
rs12150515	LRRC37A4P	NA	NA	1.75e-104	5.5e-100	0.000819	4.82e-34	Brain Caudate basal ganglia
rs12150515	KANSL1-AS1	NA	NA	9.72e-86	1.1e-81	NA	7.93e-27	Brain Caudate basal ganglia
rs12150515	LRRC37A	NA	NA	2.48e-45	5.52e-42	NA	1.54e-08	Brain Caudate basal ganglia
rs12150515	LRRC37A2	NA	NA	2.83e-37	4.32e-34	NA	1.3e-31	Brain Caudate basal ganglia
rs12150515	DND1P1	NA	NA	8.11e-30	8.42e-27	NA	8.73e-18	Brain Caudate basal ganglia
rs12150515	CRHR1-IT1	NA	NA	8.84e-27	7.54e-24	NA	2.25e-19	Brain Caudate basal ganglia
rs12150515	MAPT-AS1	NA	NA	1.8e-06	0.000173657	NA	2.19e-07	Brain Nucleus accumbens basal ganglia
rs12150515	MAPT	NA	NA	1.75e-05	0.00131835	NA	1.49e-06	Brain Cerebellum
rs12150515	ARL17A	NA	NA	NA	NA	4.22e-06	4.62e-14	Brain Caudate basal ganglia
rs12150515	FMNL1	NA	NA	NA	NA	0.0425	2.36e-15	Brain Cerebellum
rs1468240	KANSL1-AS1	NA	NA	1.51e-85	1.69e-81	NA	2.22e-26	Brain Caudate basal ganglia
rs1468240	LRRC37A	NA	NA	3.77e-45	8.34e-42	NA	1.31e-08	Brain Caudate basal ganglia
rs1468240	LRRC37A2	NA	NA	4.77e-37	7.2e-34	NA	5.77e-31	Brain Caudate basal ganglia
rs1468240	CRHR1-IT1	NA	NA	7.67e-27	6.64e-24	NA	1.27e-19	Brain Caudate basal ganglia
rs1468240	FAM215B	NA	NA	8.77e-22	5.38e-19	NA	7.19e-06	Brain Nucleus accumbens basal ganglia
rs1468240	ARL17A	NA	NA	2.71e-19	1.38e-16	4.22e-06	9.85e-14	Brain Caudate basal ganglia
rs1468240	MAPT-AS1	NA	NA	1.88e-06	0.000180982	NA	2.8e-07	Brain Nucleus accumbens basal ganglia
rs1468240	MAPT	NA	NA	1.55e-05	0.00118832	NA	1.37e-06	Brain Cerebellum
rs1468240	LRRC37A4P	NA	NA	NA	NA	0.000819	8.02e-34	Brain Caudate basal ganglia
rs1468240	FMNL1	NA	NA	NA	NA	0.0425	6.12e-15	Brain Cerebellum
rs1692821	CTSB	1.84e-22	1.32e-19	NA	NA	NA	9.08e-06	Brain Caudate basal ganglia
rs1692821	FAM66A	9.43e-08	1.04e-05	NA	NA	0.00748	NA	NA
rs1692821	NEIL2	0.000217526	0.00952228	NA	NA	0.00256	NA	NA
rs1736082	CTSB	1.1e-19	6.18e-17	NA	NA	NA	4.17e-06	Brain Nucleus accumbens basal ganglia
rs1736082	FAM66A	1.39e-08	1.81e-06	NA	NA	0.0254	NA	NA
rs1736082	NEIL2	0.00177082	0.053493	NA	NA	0.00298	NA	NA
rs17665188	KANSL1-AS1	NA	NA	8.32e-89	1.31e-84	NA	7.93e-27	Brain Caudate basal ganglia
rs17665188	LRRC37A	NA	NA	1.4e-42	2.81e-39	NA	1.54e-08	Brain Caudate basal ganglia
rs17665188	LRRC37A2	NA	NA	4.82e-34	6.32e-31	NA	1.3e-31	Brain Caudate basal ganglia
rs17665188	FAM215B	NA	NA	1.83e-22	1.18e-19	NA	2.61e-06	Brain Nucleus accumbens basal ganglia
rs17665188	ARL17A	NA	NA	1.9e-18	8.98e-16	NA	4.62e-14	Brain Caudate basal ganglia
rs17665188	MAPT-AS1	NA	NA	2.48e-05	0.00179324	NA	2.19e-07	Brain Nucleus accumbens basal ganglia
rs17688249	LRRC37A4P	NA	NA	4.28e-99	9.92e-95	NA	4.82e-34	Brain Caudate basal ganglia
rs17688249	DND1P1	NA	NA	6.56e-29	6.44e-26	NA	8.73e-18	Brain Caudate basal ganglia
rs17688249	CRHR1-IT1	NA	NA	2.31e-25	1.8e-22	NA	2.25e-19	Brain Caudate basal ganglia
rs17688249	MAPT-AS1	NA	NA	2.41e-06	0.000225939	NA	2.19e-07	Brain Nucleus accumbens basal ganglia
rs17688249	PLEKHM1	NA	NA	4.71e-06	0.0004118	NA	1.46e-08	Brain Cortex
rs17688249	MAPT	NA	NA	4.97e-05	0.00328041	NA	1.49e-06	Brain Cerebellum
rs199442	ARL17A	2.07e-27	2.79e-25	2.4e-09	3.99e-07	1.26e-05	5.62e-09	Brain Caudate basal ganglia
rs199442	ARL17B	1.25e-15	9.86e-14	NA	NA	NA	3.54e-05	Brain Cerebellum
rs199442	CRHR1	5.31e-09	2.79e-07	NA	NA	0.0175	NA	NA
rs199442	FAM215B	1.87e-20	1.82e-18	2.12e-14	6.87e-12	NA	3.33e-06	Brain Nucleus accumbens basal ganglia
rs199442	KANSL1	1.8e-37	3.64e-35	NA	NA	5.99e-05	NA	NA
rs199442	KANSL1-AS1	1.2e-60	5.73e-58	NA	NA	NA	3.83e-18	Brain Caudate basal ganglia
rs199442	LRRC37A	8.86e-27	1.17e-24	1.84e-19	9.51e-17	NA	1.66e-11	Brain Caudate basal ganglia
rs199442	LRRC37A2	4.36e-27	5.83e-25	3.18e-17	1.35e-14	NA	2.11e-24	Brain Caudate basal ganglia
rs199442	MAPT	1.87e-10	1.06e-08	NA	NA	1.71e-26	NA	NA
rs199442	WNT3	1.86e-06	7.89e-05	NA	NA	2.11e-05	NA	NA
rs199523	ARL17A	1.05e-24	1.23e-22	9.44e-10	1.67e-07	7.49e-06	3.73e-09	Brain Caudate basal ganglia
rs199523	ARL17B	1.53e-14	1.17e-12	5.89e-07	6.36e-05	NA	5.57e-05	Brain Cerebellum
rs199523	CRHR1	1.98e-08	1.01e-06	NA	NA	0.0168	NA	NA
rs199523	FAM215B	5.17e-18	4.73e-16	1.2e-11	2.81e-09	NA	1.29e-05	Brain Nucleus accumbens basal ganglia
rs199523	KANSL1	5.24e-35	1.01e-32	NA	NA	4.08e-05	NA	NA
rs199523	KANSL1-AS1	3.5e-57	1.58e-54	NA	NA	NA	3.99e-18	Brain Caudate basal ganglia
rs199523	LRRC37A	4.42e-25	5.61e-23	2.49e-15	8.9e-13	NA	1.51e-09	Brain Caudate basal ganglia
rs199523	LRRC37A2	5.46e-25	6.9e-23	1.75e-14	5.71e-12	NA	7.99e-22	Brain Caudate basal ganglia
rs199523	MAPT	8.04e-10	4.4e-08	NA	NA	1.34e-24	NA	NA
rs199523	WNT3	5.51e-06	0.000223413	NA	NA	2.41e-05	NA	NA
rs199536	ARL17A	1.36e-25	1.75e-23	5.59e-11	1.19e-08	1.26e-05	1.39e-09	Brain Caudate basal ganglia
rs199536	ARL17B	3.7e-15	2.88e-13	9.6e-06	0.000776142	NA	2.27e-05	Brain Cerebellum
rs199536	CRHR1	1.01e-08	5.2e-07	NA	NA	0.0175	NA	NA
rs199536	FAM215B	4.1e-19	3.84e-17	7.4e-14	2.26e-11	NA	3.59e-06	Brain Nucleus accumbens basal ganglia
rs199536	KANSL1	2.61e-35	5.04e-33	NA	NA	5.99e-05	NA	NA
rs199536	KANSL1-AS1	1.18e-57	5.34e-55	NA	NA	NA	4.74e-19	Brain Caudate basal ganglia
rs199536	LRRC37A	5.99e-26	7.76e-24	2.64e-21	1.56e-18	NA	2e-10	Brain Caudate basal ganglia
rs199536	LRRC37A2	5.24e-26	6.79e-24	8.3e-18	3.72e-15	NA	1.08e-26	Brain Caudate basal ganglia
rs199536	MAPT	8.59e-10	4.69e-08	NA	NA	1.71e-26	NA	NA
rs199536	WNT3	2.24e-06	9.46e-05	NA	NA	2.11e-05	NA	NA
rs2272718	BIN3	0.000146325	0.00680754	9.01e-31	9.95e-28	NA	7.71e-09	Brain Caudate basal ganglia
rs2272718	C8orf58	1.4e-07	1.47e-05	NA	NA	3.22e-20	6.23e-08	Brain Anterior cingulate cortex
rs2272718	PDLIM2	1.39e-07	1.45e-05	1.48e-11	3.41e-09	5.8e-09	1.28e-07	Brain Frontal Cortex
rs2864087	LRRC37A4P	NA	NA	1.58e-87	2.34e-83	NA	4.82e-34	Brain Caudate basal ganglia
rs2864087	KANSL1-AS1	NA	NA	7.8e-75	5.11e-71	NA	7.93e-27	Brain Caudate basal ganglia
rs2864087	CRHR1-IT1	NA	NA	6.52e-26	5.25e-23	NA	2.25e-19	Brain Caudate basal ganglia
rs2864087	DND1P1	NA	NA	3.44e-25	2.64e-22	NA	8.73e-18	Brain Caudate basal ganglia
rs2864087	MAPT-AS1	NA	NA	6.42e-06	0.000542769	NA	2.19e-07	Brain Nucleus accumbens basal ganglia
rs2864087	MAPT	NA	NA	2.16e-05	0.00158568	NA	1.49e-06	Brain Cerebellum
rs2864087	PLEKHM1	NA	NA	2.18e-05	0.00159957	NA	1.46e-08	Brain Cortex
rs3735901	BIN3	0.000100078	0.00490883	4.58e-21	2.68e-18	NA	1.27e-07	Brain Caudate basal ganglia
rs3735901	C8orf58	1.12e-07	1.2e-05	NA	NA	1.48e-20	3.83e-07	Brain Anterior cingulate cortex
rs3735901	PDLIM2	7.91e-08	8.87e-06	9.43e-09	1.43e-06	5.85e-09	1.39e-08	Brain Frontal Cortex
rs55787105	LRRC37A4P	NA	NA	1.75e-104	5.5e-100	NA	4.82e-34	Brain Caudate basal ganglia
rs55787105	KANSL1-AS1	NA	NA	9.72e-86	1.1e-81	NA	7.93e-27	Brain Caudate basal ganglia
rs55787105	DND1P1	NA	NA	8.11e-30	8.42e-27	NA	8.73e-18	Brain Caudate basal ganglia
rs55787105	CRHR1-IT1	NA	NA	8.84e-27	7.54e-24	NA	2.25e-19	Brain Caudate basal ganglia
rs55787105	MAPT-AS1	NA	NA	1.8e-06	0.000173657	NA	2.19e-07	Brain Nucleus accumbens basal ganglia
rs55787105	PLEKHM1	NA	NA	5.71e-06	0.000488468	NA	1.46e-08	Brain Cortex
rs55787105	MAPT	NA	NA	1.75e-05	0.00131835	NA	1.49e-06	Brain Cerebellum
rs55787105	ARHGAP27	NA	NA	0.000159936	0.00890027	NA	1.52e-05	Brain Caudate basal ganglia
rs56046792	LRRC37A4P	NA	NA	2.14e-100	5.19e-96	NA	1.97e-32	Brain Caudate basal ganglia
rs56046792	KANSL1-AS1	NA	NA	1.05e-88	1.65e-84	NA	2.71e-26	Brain Caudate basal ganglia
rs56046792	DND1P1	NA	NA	4.23e-31	4.74e-28	NA	4.36e-18	Brain Caudate basal ganglia
rs56046792	CRHR1-IT1	NA	NA	3.39e-25	2.61e-22	NA	2.87e-19	Brain Caudate basal ganglia
rs56046792	MAPT-AS1	NA	NA	5.21e-06	0.000450589	NA	3.54e-07	Brain Nucleus accumbens basal ganglia
rs56046792	PLEKHM1	NA	NA	7.9e-06	0.000653082	NA	1.13e-08	Brain Cortex
rs56046792	MAPT	NA	NA	9.7e-06	0.000782924	NA	5.31e-07	Brain Cerebellum
rs56046792	ARHGAP27	NA	NA	8.85e-05	0.00537987	NA	2.76e-05	Brain Caudate basal ganglia
rs62054378	LRRC37A4P	NA	NA	1.93e-95	4.02e-91	NA	4.82e-34	Brain Caudate basal ganglia
rs62054378	KANSL1-AS1	NA	NA	1.08e-80	8.42e-77	NA	7.93e-27	Brain Caudate basal ganglia
rs62054378	DND1P1	NA	NA	3.7e-28	3.48e-25	NA	8.73e-18	Brain Caudate basal ganglia
rs62054378	CRHR1-IT1	NA	NA	1.67e-25	1.31e-22	NA	2.25e-19	Brain Caudate basal ganglia
rs62054378	MAPT-AS1	NA	NA	1.47e-06	0.000145482	NA	2.19e-07	Brain Nucleus accumbens basal ganglia
rs62054378	PLEKHM1	NA	NA	6.71e-06	0.000564232	NA	1.46e-08	Brain Cortex
rs62054378	MAPT	NA	NA	2.54e-05	0.00182583	NA	1.49e-06	Brain Cerebellum
rs62060792	KANSL1-AS1	NA	NA	9.72e-86	1.1e-81	NA	7.93e-27	Brain Caudate basal ganglia
rs62060792	LRRC37A	NA	NA	2.48e-45	5.52e-42	NA	1.54e-08	Brain Caudate basal ganglia
rs62060792	LRRC37A2	NA	NA	2.83e-37	4.32e-34	NA	1.3e-31	Brain Caudate basal ganglia
rs62060792	DND1P1	NA	NA	8.11e-30	8.42e-27	NA	8.73e-18	Brain Caudate basal ganglia
rs62060792	CRHR1-IT1	NA	NA	8.84e-27	7.54e-24	NA	2.25e-19	Brain Caudate basal ganglia
rs62060792	FAM215B	NA	NA	5.65e-22	3.51e-19	NA	2.61e-06	Brain Nucleus accumbens basal ganglia
rs62060792	ARL17A	NA	NA	1.97e-19	1.02e-16	4.22e-06	4.62e-14	Brain Caudate basal ganglia
rs62060792	MAPT-AS1	NA	NA	1.8e-06	0.000173657	NA	2.19e-07	Brain Nucleus accumbens basal ganglia
rs62060792	MAPT	NA	NA	1.75e-05	0.00131835	NA	1.49e-06	Brain Cerebellum
rs62060792	LRRC37A4P	NA	NA	NA	NA	0.000819	4.82e-34	Brain Caudate basal ganglia
rs62060792	FMNL1	NA	NA	NA	NA	0.0425	2.36e-15	Brain Cerebellum
rs62061727	LRRC37A4P	NA	NA	1.44e-102	3.9e-98	NA	4.82e-34	Brain Caudate basal ganglia
rs62061727	KANSL1-AS1	NA	NA	1.63e-83	1.61e-79	NA	7.93e-27	Brain Caudate basal ganglia
rs62061727	LRRC37A	NA	NA	7.48e-45	1.63e-41	NA	1.54e-08	Brain Caudate basal ganglia
rs62061727	DND1P1	NA	NA	8.28e-30	8.59e-27	NA	8.73e-18	Brain Caudate basal ganglia
rs62061727	CRHR1-IT1	NA	NA	1.79e-25	1.4e-22	NA	2.25e-19	Brain Caudate basal ganglia
rs62061727	MAPT-AS1	NA	NA	1.27e-06	0.000127832	NA	2.19e-07	Brain Nucleus accumbens basal ganglia
rs62061727	PLEKHM1	NA	NA	4.54e-06	0.00039862	NA	1.46e-08	Brain Cortex
rs62061727	MAPT	NA	NA	1.51e-05	0.00116206	NA	1.49e-06	Brain Cerebellum
rs62061809	KANSL1-AS1	NA	NA	9.72e-86	1.1e-81	NA	7.15e-26	Brain Caudate basal ganglia
rs62061809	LRRC37A	NA	NA	2.48e-45	5.52e-42	NA	1.45e-08	Brain Caudate basal ganglia
rs62061809	LRRC37A2	NA	NA	2.83e-37	4.32e-34	NA	3.45e-31	Brain Caudate basal ganglia
rs62061809	CRHR1-IT1	NA	NA	8.84e-27	7.54e-24	NA	9.36e-19	Brain Caudate basal ganglia
rs62061809	FAM215B	NA	NA	5.65e-22	3.51e-19	NA	4.95e-06	Brain Nucleus accumbens basal ganglia
rs62061809	ARL17A	NA	NA	1.97e-19	1.02e-16	NA	1.09e-13	Brain Caudate basal ganglia
rs62061809	MAPT-AS1	NA	NA	1.8e-06	0.000173657	NA	1.63e-07	Brain Nucleus accumbens basal ganglia
rs62061809	MAPT	NA	NA	1.75e-05	0.00131835	NA	1.07e-06	Brain Cerebellum
rs62062136	LRRC37A4P	NA	NA	1.75e-104	5.5e-100	0.000819	4.82e-34	Brain Caudate basal ganglia
rs62062136	KANSL1-AS1	NA	NA	9.72e-86	1.1e-81	NA	7.93e-27	Brain Caudate basal ganglia
rs62062136	LRRC37A	NA	NA	2.48e-45	5.52e-42	NA	1.54e-08	Brain Caudate basal ganglia
rs62062136	LRRC37A2	NA	NA	2.83e-37	4.32e-34	NA	1.3e-31	Brain Caudate basal ganglia
rs62062136	DND1P1	NA	NA	8.11e-30	8.42e-27	NA	8.73e-18	Brain Caudate basal ganglia
rs62062136	CRHR1-IT1	NA	NA	8.84e-27	7.54e-24	NA	2.25e-19	Brain Caudate basal ganglia
rs62062136	ARL17A	NA	NA	1.97e-19	1.02e-16	4.22e-06	4.62e-14	Brain Caudate basal ganglia
rs62062136	MAPT-AS1	NA	NA	1.8e-06	0.000173657	NA	2.19e-07	Brain Nucleus accumbens basal ganglia
rs62062136	MAPT	NA	NA	1.75e-05	0.00131835	NA	1.49e-06	Brain Cerebellum
rs62062136	FMNL1	NA	NA	NA	NA	0.0425	2.36e-15	Brain Cerebellum
rs62064663	LRRC37A4P	NA	NA	9.98e-103	2.76e-98	0.000819	4.82e-34	Brain Caudate basal ganglia
rs62064663	KANSL1-AS1	NA	NA	4.17e-85	4.57e-81	NA	7.93e-27	Brain Caudate basal ganglia
rs62064663	LRRC37A	NA	NA	5.31e-45	1.17e-41	NA	1.54e-08	Brain Caudate basal ganglia
rs62064663	DND1P1	NA	NA	2.15e-29	2.17e-26	NA	8.73e-18	Brain Caudate basal ganglia
rs62064663	CRHR1-IT1	NA	NA	2.78e-27	2.47e-24	NA	2.25e-19	Brain Caudate basal ganglia
rs62064663	MAPT-AS1	NA	NA	2.43e-06	0.000228128	NA	2.19e-07	Brain Nucleus accumbens basal ganglia
rs62064663	MAPT	NA	NA	2.1e-05	0.00154617	NA	1.49e-06	Brain Cerebellum
rs62064663	ARL17A	NA	NA	NA	NA	4.22e-06	4.62e-14	Brain Caudate basal ganglia
rs62064663	FMNL1	NA	NA	NA	NA	0.0425	2.36e-15	Brain Cerebellum
rs6781790	C3orf62	0.00463	0.122	NA	NA	0.00161	NA	NA
rs6781790	DALRD3	3.78e-06	0.000318	3.88e-08	5.27e-06	3.89e-06	5.14e-05	Brain Cortex
rs6781790	GPX1	1.55e-12	4.05e-10	2.01e-05	0.00148916	5.88e-10	4.23e-06	Brain Caudate basal ganglia
rs6781790	NCKIPSD	1.95e-28	2.22e-25	6.34e-27	5.51e-24	NA	5.62e-14	Brain Caudate basal ganglia
rs6781790	NICN1	2.01e-07	2.27e-05	2.31e-07	2.71e-05	1.57e-08	NA	NA
rs6781790	P4HTM	5.29e-16	2.12e-13	1.36e-13	4.03e-11	0.000268	3.48e-05	Brain Frontal Cortex
rs6781790	WDR6	4.98e-28	5.45e-25	8.43e-35	1.15e-31	5.09e-26	4.24e-06	Brain Spinal cord cervical
rs6781790	AMT	NA	NA	2.87e-15	1.02e-12	9.66e-13	1.22e-07	Brain Caudate basal ganglia
rs6781790	CCDC71	NA	NA	2.34e-11	5.24e-09	2.14e-05	4.68e-05	Brain Caudate basal ganglia
rs6781790	QRICH1	NA	NA	NA	NA	0.000264	7.53e-05	Brain Cerebellum
rs7350923	LRRC37A4P	NA	NA	5.05e-100	1.21e-95	NA	4.82e-34	Brain Caudate basal ganglia
rs7350923	KANSL1-AS1	NA	NA	9.76e-81	7.62e-77	NA	7.93e-27	Brain Caudate basal ganglia
rs7350923	DND1P1	NA	NA	2.37e-28	2.25e-25	NA	8.73e-18	Brain Caudate basal ganglia
rs7350923	CRHR1-IT1	NA	NA	2.67e-24	1.95e-21	NA	2.25e-19	Brain Caudate basal ganglia
rs7350923	MAPT-AS1	NA	NA	3.38e-06	0.000306243	NA	2.19e-07	Brain Nucleus accumbens basal ganglia
rs7350923	PLEKHM1	NA	NA	1.37e-05	0.00106165	NA	1.46e-08	Brain Cortex
rs7350923	MAPT	NA	NA	0.000140417	0.00797679	NA	1.49e-06	Brain Cerebellum
rs7599054	CCNT2	6.36e-05	0.00352	NA	NA	0.000567	NA	NA
rs7599054	TMEM163	2.22e-09	3.02e-07	NA	NA	1.3e-13	NA	NA
rs8050894	HSD3B7	0.00120096	0.0566902	NA	NA	0.0031	NA	NA
rs8050894	KAT8	3.75e-15	1.54e-12	4.7e-09	7.46e-07	1.71e-20	1.1e-07	Brain Caudate basal ganglia
rs8050894	STX4	0.00626065	0.189894	NA	NA	1.01e-05	NA	NA
rs8050894	ZNF646	1.47e-06	0.000180646	NA	NA	2.81e-06	NA	NA
rs8050894	ZNF668	NA	NA	3.66e-07	4.11e-05	8.09e-16	NA	NA
rs8050894	RP11-196G11.2	NA	NA	NA	NA	2.36e-06	6.01e-06	Brain Cerebellum
rs858305	GPNMB	4.66e-70	2.68e-66	4.31e-23	2.9e-20	NA	5.23e-11	Brain Caudate basal ganglia
rs858305	KLHL7-AS1	5.57e-77	4.25e-73	9.03e-31	9.96e-28	NA	2.22e-17	Brain Caudate basal ganglia
rs858305	NUPL2	2.65e-47	4.25e-44	3.35e-54	1.13e-50	2.24e-27	7.25e-08	Brain Caudate basal ganglia
rs876944	KANSL1-AS1	NA	NA	9.72e-86	1.1e-81	NA	7.93e-27	Brain Caudate basal ganglia
rs876944	LRRC37A	NA	NA	2.48e-45	5.52e-42	NA	1.54e-08	Brain Caudate basal ganglia
rs876944	LRRC37A2	NA	NA	2.83e-37	4.32e-34	NA	1.3e-31	Brain Caudate basal ganglia
rs876944	DND1P1	NA	NA	8.11e-30	8.42e-27	NA	8.73e-18	Brain Caudate basal ganglia
rs876944	CRHR1-IT1	NA	NA	8.84e-27	7.54e-24	NA	2.25e-19	Brain Caudate basal ganglia
rs876944	ARL17A	NA	NA	1.97e-19	1.02e-16	4.22e-06	4.62e-14	Brain Caudate basal ganglia
rs876944	MAPT-AS1	NA	NA	1.8e-06	0.000173657	NA	2.19e-07	Brain Nucleus accumbens basal ganglia
rs876944	MAPT	NA	NA	1.75e-05	0.00131835	NA	1.49e-06	Brain Cerebellum
rs876944	LRRC37A4P	NA	NA	NA	NA	0.000819	4.82e-34	Brain Caudate basal ganglia
rs876944	FMNL1	NA	NA	NA	NA	0.0425	2.36e-15	Brain Cerebellum
rs878051	BIN3	0.00603725	0.132823	4.22e-18	1.94e-15	NA	1.68e-06	Brain Caudate basal ganglia
rs878051	C8orf58	6.03e-08	6.92e-06	NA	NA	2.41e-14	2.04e-09	Brain Anterior cingulate cortex
rs878051	PDLIM2	2.85e-05	0.00163583	1.94e-06	0.000186081	2.07e-08	9.37e-06	Brain Frontal Cortex
rs974291	KANSL1-AS1	NA	NA	9.72e-86	1.1e-81	NA	7.93e-27	Brain Caudate basal ganglia
rs974291	LRRC37A	NA	NA	2.48e-45	5.52e-42	NA	1.54e-08	Brain Caudate basal ganglia
rs974291	LRRC37A2	NA	NA	2.83e-37	4.32e-34	NA	1.3e-31	Brain Caudate basal ganglia
rs974291	DND1P1	NA	NA	8.11e-30	8.42e-27	NA	8.73e-18	Brain Caudate basal ganglia
rs974291	CRHR1-IT1	NA	NA	8.84e-27	7.54e-24	NA	2.25e-19	Brain Caudate basal ganglia
rs974291	FAM215B	NA	NA	5.65e-22	3.51e-19	NA	2.61e-06	Brain Nucleus accumbens basal ganglia
rs974291	ARL17A	NA	NA	1.97e-19	1.02e-16	4.08e-06	4.62e-14	Brain Caudate basal ganglia
rs974291	MAPT-AS1	NA	NA	1.8e-06	0.000173657	NA	2.19e-07	Brain Nucleus accumbens basal ganglia
rs974291	MAPT	NA	NA	1.75e-05	0.00131835	NA	1.49e-06	Brain Cerebellum
rs974291	LRRC37A4P	NA	NA	NA	NA	0.000662	4.82e-34	Brain Caudate basal ganglia
rs974291	FMNL1	NA	NA	NA	NA	0.0461	2.36e-15	Brain Cerebellum
rs9840684	C3orf62	0.00404	0.111	NA	NA	0.00276	NA	NA
rs9840684	DALRD3	4.49e-06	0.000371	1.4e-07	1.71e-05	3.74e-06	2.53e-05	Brain Cortex
rs9840684	GPX1	2.48e-12	6.33e-10	NA	NA	4.53e-10	8.3e-06	Brain Caudate basal ganglia
rs9840684	NCKIPSD	3.24e-28	3.6e-25	1.84e-26	1.53e-23	NA	1.25e-13	Brain Caudate basal ganglia
rs9840684	NICN1	1.41e-07	1.64e-05	NA	NA	3.59e-08	NA	NA
rs9840684	P4HTM	9.2e-16	3.59e-13	1.54e-12	4.02e-10	0.000288	7.16e-06	Brain Spinal cord cervical
rs9840684	WDR6	5.84e-28	6.3e-25	7.38e-29	7.23e-26	9.29e-25	1.91e-06	Brain Spinal cord cervical
rs9840684	CCDC71	NA	NA	1.35e-12	3.54e-10	1.53e-05	1.5e-05	Brain Caudate basal ganglia
rs9840684	AMT	NA	NA	NA	NA	7.41e-13	3.05e-07	Brain Caudate basal ganglia
rs9840684	QRICH1	NA	NA	NA	NA	0.000285	7.38e-05	Brain Cerebellum

## Sheet: S13
Table S13. Association significance between the TF binding-disrupting SNPs and gene expression in the human brain tissues(at least three brain eQTL datasets)
SNP	Gene_symbol	P value(cmc)	FDR(cmc)	P value(libd)	FDR(libd)	P value(xQTL)	P value(GTEx)	Brain(GTEx)
rs10270788	GPNMB	2.46e-42	2.85e-39	7.27e-19	3.57e-16	NA	1.01e-06	Brain Caudate basal ganglia
rs10270788	KLHL7-AS1	6.72e-102	9.75e-98	1.91e-63	8.63e-60	NA	1.19e-28	Brain Caudate basal ganglia
rs10270788	NUPL2	7.7e-45	1.01e-41	2.9e-32	3.45e-29	1.18e-30	7.52e-11	Brain Caudate basal ganglia
rs11136093	BIN3	0.000106676	0.00519212	4.2e-35	5.8e-32	NA	2.24e-08	Brain Caudate basal ganglia
rs11136093	C8orf58	3.25e-08	3.92e-06	NA	NA	5.34e-20	3.42e-08	Brain Anterior cingulate cortex
rs11136093	PDLIM2	1.18e-07	1.26e-05	1.62e-12	4.22e-10	3.1e-09	9.55e-07	Brain Frontal Cortex
rs12150515	LRRC37A4P	NA	NA	1.75e-104	5.5e-100	0.000819	4.82e-34	Brain Caudate basal ganglia
rs1468240	ARL17A	NA	NA	2.71e-19	1.38e-16	4.22e-06	9.85e-14	Brain Caudate basal ganglia
rs199442	ARL17A	2.07e-27	2.79e-25	2.4e-09	3.99e-07	1.26e-05	5.62e-09	Brain Caudate basal ganglia
rs199442	FAM215B	1.87e-20	1.82e-18	2.12e-14	6.87e-12	NA	3.33e-06	Brain Nucleus accumbens basal ganglia
rs199442	LRRC37A	8.86e-27	1.17e-24	1.84e-19	9.51e-17	NA	1.66e-11	Brain Caudate basal ganglia
rs199442	LRRC37A2	4.36e-27	5.83e-25	3.18e-17	1.35e-14	NA	2.11e-24	Brain Caudate basal ganglia
rs199523	ARL17A	1.05e-24	1.23e-22	9.44e-10	1.67e-07	7.49e-06	3.73e-09	Brain Caudate basal ganglia
rs199523	ARL17B	1.53e-14	1.17e-12	5.89e-07	6.36e-05	NA	5.57e-05	Brain Cerebellum
rs199523	FAM215B	5.17e-18	4.73e-16	1.2e-11	2.81e-09	NA	1.29e-05	Brain Nucleus accumbens basal ganglia
rs199523	LRRC37A	4.42e-25	5.61e-23	2.49e-15	8.9e-13	NA	1.51e-09	Brain Caudate basal ganglia
rs199523	LRRC37A2	5.46e-25	6.9e-23	1.75e-14	5.71e-12	NA	7.99e-22	Brain Caudate basal ganglia
rs199536	ARL17A	1.36e-25	1.75e-23	5.59e-11	1.19e-08	1.26e-05	1.39e-09	Brain Caudate basal ganglia
rs199536	ARL17B	3.7e-15	2.88e-13	9.6e-06	0.000776142	NA	2.27e-05	Brain Cerebellum
rs199536	FAM215B	4.1e-19	3.84e-17	7.4e-14	2.26e-11	NA	3.59e-06	Brain Nucleus accumbens basal ganglia
rs199536	LRRC37A	5.99e-26	7.76e-24	2.64e-21	1.56e-18	NA	2e-10	Brain Caudate basal ganglia
rs199536	LRRC37A2	5.24e-26	6.79e-24	8.3e-18	3.72e-15	NA	1.08e-26	Brain Caudate basal ganglia
rs2272718	BIN3	0.000146325	0.00680754	9.01e-31	9.95e-28	NA	7.71e-09	Brain Caudate basal ganglia
rs2272718	C8orf58	1.4e-07	1.47e-05	NA	NA	3.22e-20	6.23e-08	Brain Anterior cingulate cortex
rs2272718	PDLIM2	1.39e-07	1.45e-05	1.48e-11	3.41e-09	5.8e-09	1.28e-07	Brain Frontal Cortex
rs3735901	BIN3	0.000100078	0.00490883	4.58e-21	2.68e-18	NA	1.27e-07	Brain Caudate basal ganglia
rs3735901	C8orf58	1.12e-07	1.2e-05	NA	NA	1.48e-20	3.83e-07	Brain Anterior cingulate cortex
rs3735901	PDLIM2	7.91e-08	8.87e-06	9.43e-09	1.43e-06	5.85e-09	1.39e-08	Brain Frontal Cortex
rs62060792	ARL17A	NA	NA	1.97e-19	1.02e-16	4.22e-06	4.62e-14	Brain Caudate basal ganglia
rs62062136	LRRC37A4P	NA	NA	1.75e-104	5.5e-100	0.000819	4.82e-34	Brain Caudate basal ganglia
rs62062136	ARL17A	NA	NA	1.97e-19	1.02e-16	4.22e-06	4.62e-14	Brain Caudate basal ganglia
rs62064663	LRRC37A4P	NA	NA	9.98e-103	2.76e-98	0.000819	4.82e-34	Brain Caudate basal ganglia
rs6781790	DALRD3	3.78e-06	0.000318	3.88e-08	5.27e-06	3.89e-06	5.14e-05	Brain Cortex
rs6781790	GPX1	1.55e-12	4.05e-10	2.01e-05	0.00148916	5.88e-10	4.23e-06	Brain Caudate basal ganglia
rs6781790	NCKIPSD	1.95e-28	2.22e-25	6.34e-27	5.51e-24	NA	5.62e-14	Brain Caudate basal ganglia
rs6781790	NICN1	2.01e-07	2.27e-05	2.31e-07	2.71e-05	1.57e-08	NA	NA
rs6781790	P4HTM	5.29e-16	2.12e-13	1.36e-13	4.03e-11	0.000268	3.48e-05	Brain Frontal Cortex
rs6781790	WDR6	4.98e-28	5.45e-25	8.43e-35	1.15e-31	5.09e-26	4.24e-06	Brain Spinal cord cervical
rs6781790	AMT	NA	NA	2.87e-15	1.02e-12	9.66e-13	1.22e-07	Brain Caudate basal ganglia
rs6781790	CCDC71	NA	NA	2.34e-11	5.24e-09	2.14e-05	4.68e-05	Brain Caudate basal ganglia
rs8050894	KAT8	3.75e-15	1.54e-12	4.7e-09	7.46e-07	1.71e-20	1.1e-07	Brain Caudate basal ganglia
rs858305	GPNMB	4.66e-70	2.68e-66	4.31e-23	2.9e-20	NA	5.23e-11	Brain Caudate basal ganglia
rs858305	KLHL7-AS1	5.57e-77	4.25e-73	9.03e-31	9.96e-28	NA	2.22e-17	Brain Caudate basal ganglia
rs858305	NUPL2	2.65e-47	4.25e-44	3.35e-54	1.13e-50	2.24e-27	7.25e-08	Brain Caudate basal ganglia
rs876944	ARL17A	NA	NA	1.97e-19	1.02e-16	4.22e-06	4.62e-14	Brain Caudate basal ganglia
rs878051	BIN3	0.00603725	0.132823	4.22e-18	1.94e-15	NA	1.68e-06	Brain Caudate basal ganglia
rs878051	C8orf58	6.03e-08	6.92e-06	NA	NA	2.41e-14	2.04e-09	Brain Anterior cingulate cortex
rs878051	PDLIM2	2.85e-05	0.00163583	1.94e-06	0.000186081	2.07e-08	9.37e-06	Brain Frontal Cortex
rs974291	ARL17A	NA	NA	1.97e-19	1.02e-16	4.08e-06	4.62e-14	Brain Caudate basal ganglia
rs9840684	DALRD3	4.49e-06	0.000371	1.4e-07	1.71e-05	3.74e-06	2.53e-05	Brain Cortex
rs9840684	GPX1	2.48e-12	6.33e-10	NA	NA	4.53e-10	8.3e-06	Brain Caudate basal ganglia
rs9840684	NCKIPSD	3.24e-28	3.6e-25	1.84e-26	1.53e-23	NA	1.25e-13	Brain Caudate basal ganglia
rs9840684	P4HTM	9.2e-16	3.59e-13	1.54e-12	4.02e-10	0.000288	7.16e-06	Brain Spinal cord cervical
rs9840684	WDR6	5.84e-28	6.3e-25	7.38e-29	7.23e-26	9.29e-25	1.91e-06	Brain Spinal cord cervical
rs9840684	CCDC71	NA	NA	1.35e-12	3.54e-10	1.53e-05	1.5e-05	Brain Caudate basal ganglia
rs9840684	CCDC71	NA	NA	1.35e-12	3.54e-10	1.53e-05	1.5e-05	Brain Caudate basal ganglia
